# Supplementary material for: TIM3+ breast cancer cells license immune evasion during micrometastasis outbreak
Source: Cancer Cell. 2025 Aug 11;43(8):1549–1567.e9. doi: 10.1016/j.ccell.2025.06.015 (PMC12416865; doi:10.1016/j.ccell.2025.06.015)
Supplement: Table S1. Upregulated and downregulated genes in IC mice obtained in the RNA-seq, related to Figure 1F — Volcano plot of gene expression in all organs comparing IC and ID mice samples. [file mmc2.xlsx]

## Sheet: Supplementary Table 1
UP IC	DOWN IC
Gm16010	Kcnq1
Adh1	Ocln
A530053G22Rik	Htr5b
Oas1a	Crb3
Ifi44	Lypd5
Mx2	Ly6d
Oas2	Adam22
Adgrg3	Psapl1
Chrm3	Gcnt3
Gm7592	Siglecg
Stard8	Ano9
Gm4951	Dennd2d
Brsk1	2310007B03Rik
Trf	Tc2n
Sele	Itm2a
Ces1f	Arhgap8
Plac8	Mcpt8
Iigp1	Gm29200
Trerf1	Tuba8
Ccdc129	Dnmt3bos
Pax5	Ovol1
Lgi2	Tspan1
Serpinf1	Gpx2
Cmpk2	Cldn4
Sox5	Fbp2
Gramd1b	Ggt6
Wipf1	Prss27
Abcg2	Foxj1
Gm45397	Fgf21
Rcn3	Evc
St18	Gna15
Rtp4	Rbbp8nl
Gbp3	Mdfi
Ddx60	Tmem125
Cbfa2t3	Nog
Gm34314	Wnt7a
Oas3	Myh14
Sell	Galnt3
Psmb8	Syt2
Mx1	Cwh43
Abca9	2610528J11Rik
Aldh1l1	Il1a
Ifit3b	Cyp3a13
Fxyd2	Il1b
Fmo3	Pnpla3
Il6	Fam187b
Ifi27l2a	Ttll10
Oasl2	Myo1d
Col6a3	Eva1a
Zbp1	Ap1m2
Gm5834	Arhgef4
Mmp2	Mal2
Ppfibp2	Plch2
Gbp7	Exph5
Irgm2	Zfp982
Mir7678	Kdf1
Havcr2	Msx2
Cyfip2	Wnt11
Oas1b	Entpd3
Irf7	Stk39
Xaf1	Ovol2
Gem	Igsf9
Slc39a12	Ret
Cfap45	Gm19461
Cxcl10	Bcam
Olfm1	1700061G19Rik
Scml4	Lrrc26
Gm11413	Arhgap29
Adgrg1	Bmyc
Fut7	A230001M10Rik
Igtp	Cpa4
Cd1d1	Atp8b1
Nlrc5	Snhg7os
Heph	Myzap
Ifit1	Fam167a
Ifit3	Ccl6
Fez1	Card14
Pros1	RP24-181E5.3
Slc12a1	Sh2d1b1
