# Supplementary material for: TIM3+ breast cancer cells license immune evasion during micrometastasis outbreak
Source: Cancer Cell. 2025 Aug 11;43(8):1549–1567.e9. doi: 10.1016/j.ccell.2025.06.015 (PMC12416865; doi:10.1016/j.ccell.2025.06.015)
Supplement: Table S2. LIANA network of micrometastatic samples (Ctrl/Tim3-KD) on the left, and macrometastatic samples (Ctrl/Tim3-KD) on the right for the interactors obtained in the factor 4, related to Figure 5 and supplementary Figure 5H — LIANA network of micrometastatic samples (Ctrl/Tim3-KD) on the left, and macrometastatic samples (Ctrl/Tim3-KD) on the right for the interactors obtained in the factor 4. [file mmc3.xlsx]

## Sheet: Supplementary Table 2
Micrometastasis C vs KD			Macrometastasis C vs KD			Control Micro vs Macro
Sender - Receiver	Factor 4		Sender - Receiver	Factor 4		Sender - Receiver	Factor 4
Actr2^Adrb2	0.130848		Actr2^Adrb2	0.140856		Actr2^Adrb2	0.102975
Actr2^Ldlr	0.0789494		Actr2^Ldlr	0.0369071		Actr2^Ldlr	0.0948585
Ada^Dpp4	0.0272986		Actr2^Lrp2	4.51514e-19		Ada^Dpp4	2.86307e-05
Adam10^Axl	3.72539e-25		Ada^Dpp4	0.00982822		Adam10^Axl	1.29283e-20
Adam10^Cadm1	3.25844e-14		Adam10^Axl	3.3051e-17		Adam10^Cadm1	0.00145776
Adam10^Cd44	0.111872		Adam10^Cadm1	4.86449e-08		Adam10^Cd44	0.0685419
Adam10^Epha3	7.41313e-19		Adam10^Cd44	0.111114		Adam10^Epha3	1.68007e-18
Adam10^Gpnmb	6.33011e-20		Adam10^Epha3	6.04941e-19		Adam10^Gpnmb	0.000219691
Adam10^Il6ra	0.0492584		Adam10^Gpnmb	0.00233236		Adam10^Il6ra	0.0713417
Adam10^Met	0.0138725		Adam10^Il6ra	0.113993		Adam10^Met	0.0169044
Adam10^Notch1	0.062264		Adam10^Met	0.0124449		Adam10^Notch1	0.0374836
Adam10^Notch2	0.11807		Adam10^Notch1	0.111355		Adam10^Notch2	0.109963
Adam10^Nrcam	2.6482e-18		Adam10^Notch2	0.132771		Adam10^Nrcam	7.5635e-19
Adam10^Trem2	1.48063e-07		Adam10^Nrcam	4.28215e-19		Adam10^Trem2	8.40256e-07
Adam10^Tspan12	3.46349e-296		Adam10^Trem2	0.0167764		Adam10^Tspan12	1.32335e-93
Adam10^Tspan14	0.0864148		Adam10^Tspan12	2.52237e-198		Adam10^Tspan14	0.0615072
Adam10^Tspan15	1.9136e-29		Adam10^Tspan14	0.079256		Adam10^Tspan15	7.70337e-33
Adam10^Tspan17	0.0155311		Adam10^Tspan15	6.03145e-39		Adam10^Tspan17	0.0265133
Adam10^Tspan5	0.0875833		Adam10^Tspan17	0.0294599		Adam10^Tspan5	0.0211328
Adam11^Itga4	3.36631e-12		Adam10^Tspan5	0.0251136		Adam11^Itga4	2.17411e-18
Adam12^Itga9	1.27015e-18		Adam11^Itga4	7.03216e-19		Adam12^Itga9	8.09893e-37
Adam12^Itgb1	2.66246e-18		Adam12^Itga9	3.90439e-40		Adam12^Itgb1	5.82422e-15
Adam12^Sdc4	2.4367e-18		Adam12^Itgb1	2.2169e-30		Adam12^Sdc4	8.25701e-11
Adam15^Itga5	6.77396e-15		Adam12^Sdc4	1.06857e-31		Adam15^Itga5	0.0177886
Adam15^Itga9	3.72308e-49		Adam15^Itga5	2.42839e-14		Adam15^Itga9	2.21936e-26
Adam15^Itgav	1.80492e-20		Adam15^Itga9	1.17701e-37		Adam15^Itgav	0.0218831
Adam15^Itgb1	2.17734e-10		Adam15^Itgav	8.17256e-16		Adam15^Itgb1	0.0428071
Adam15^Itgb3	1.23071e-31		Adam15^Itgb1	5.44998e-12		Adam15^Itgb3	0.0114336
Adam17^Il6ra	0.0491429		Adam15^Itgb3	4.09939e-25		Adam17^Il6ra	0.0748469
Adam17^Itga5	0.0516156		Adam17^Erbb4	6.78976e-19		Adam17^Itga5	0.0552118
Adam17^Itgb1	0.0919944		Adam17^Il6ra	0.104047		Adam17^Itgb1	0.0661775
Adam17^Met	0.0138374		Adam17^Itga5	0.034805		Adam17^Met	0.0177209
Adam17^Notch1	0.0619985		Adam17^Itgb1	0.0474128		Adam17^Notch1	0.0421754
Adam17^Rhbdf2	0.0643059		Adam17^Met	0.01059		Adam17^Rhbdf2	0.0273148
Adam23^Itga4	0.00535038		Adam17^Notch1	0.101986		Adam23^Itga4	8.9006e-15
Adam23^Itga5	0.0023279		Adam17^Rhbdf2	0.0912871		Adam23^Itga5	1.33981e-18
Adam23^Itgb3	2.56894e-11		Adam23^Itga4	1.28858e-05		Adam23^Itgb3	1.273e-16
Adam28^Itga4	1.42e-18		Adam23^Itga5	3.55957e-08		Adam28^Itga4	5.86811e-19
Adam2^Cd9	1.76346e-18		Adam23^Itgb3	1.36504e-24		Adam2^Cd9	2.32381e-18
Adam2^Itga6	9.14823e-19		Adam28^Itga4	4.22667e-19		Adam2^Itga6	5.65607e-19
Adam2^Itga9	1.91513e-18		Adam2^Cd9	3.67394e-19		Adam2^Itga9	2.13782e-18
Adam2^Itgb1	1.5045e-18		Adam2^Itga6	3.70065e-19		Adam2^Itgb1	2.54617e-18
Adam2^Itgb7	2.86153e-18		Adam2^Itga9	2.91656e-20		Adam2^Itgb7	4.11481e-19
Adam9^Itga3	1.46339e-19		Adam2^Itgb1	3.9771e-19		Adam9^Itga3	2.32212e-18
Adam9^Itga6	1.20809e-10		Adam2^Itgb7	3.56215e-20		Adam9^Itga6	0.000100843
Adam9^Itgav	1.43395e-12		Adam7^Itga4	4.46252e-19		Adam9^Itgav	1.85985e-06
Adam9^Itgb1	5.53759e-05		Adam7^Itgb7	3.34759e-19		Adam9^Itgb1	1.05607e-05
Adam9^Itgb5	2.63284e-16		Adam9^Itga3	4.13707e-20		Adam9^Itgb5	1.22183e-19
Adamts3^Ccbe1	1.14231e-18		Adam9^Itga6	5.01593e-14		Adamts3^Ccbe1	2.23971e-18
Adcyap1^Adrb2	1.31478e-18		Adam9^Itgav	1.18201e-08		Adcyap1^Adrb2	9.1106e-19
Adcyap1^Dpp4	1.94231e-18		Adam9^Itgb1	7.05722e-05		Adcyap1^Dpp4	2.0952e-18
Adcyap1^Gpr84	7.73916e-19		Adam9^Itgb5	5.86423e-16		Adcyap1^Gpr84	1.9243e-18
Adcyap1^Pth1r	2.00844e-18		Adamts3^Ccbe1	3.86182e-19		Adcyap1^Pth1r	2.20101e-18
Adcyap1^Ramp2	1.66895e-18		Adm^Ackr3	2.17444e-05		Adcyap1^Ramp2	1.71494e-18
Adcyap1^Ramp3	2.15824e-18		Adm^Adrb2	0.011954		Adcyap1^Ramp3	4.61567e-19
Adcyap1^Tshr	1.96323e-18		Adm^Calcrl	2.58723e-11		Adcyap1^Sctr	2.26555e-18
Adcyap1^Vipr1	3.07463e-18		Adm^Gpr182	2.13086e-32		Adcyap1^Tshr	5.83621e-19
Adcyap1^Vipr2	2.07064e-18		Adm^Gpr84	0.00608327		Adcyap1^Vipr1	2.19801e-18
Adipoq^Adipor1	7.57588e-20		Adm^Mrgprx2	4.53827e-19		Adcyap1^Vipr2	2.5458e-18
Adipoq^Adipor2	2.96492e-18		Adm^Pth1r	2.16833e-05		Adipoq^Adipor1	4.96652e-19
Adipoq^Asgr2	2.48078e-18		Adm^Ramp1	0.00177078		Adipoq^Adipor2	1.53485e-18
Adipoq^Cnr2	6.71634e-19		Adm^Ramp2	3.58014e-31		Adipoq^Asgr2	1.40317e-18
Adipoq^Gpr152	2.57121e-18		Adm^Ramp3	2.5124e-30		Adipoq^Cnr2	1.93483e-18
Adm2^Adrb2	2.18141e-18		Adm^Tshr	1.51529e-05		Adipoq^Gpr152	2.40431e-18
Adm2^Calcrl	2.9168e-18		Adm^Vipr1	2.2042e-05		Adm^Ackr3	1.14274e-16
Adm2^Gpr84	2.34611e-18		Ado^Adora1	4.046e-19		Adm^Adrb2	3.04462e-08
Adm2^Pth1r	2.08074e-18		Ado^Adora2a	1.97621e-33		Adm^Calcrl	1.23382e-07
Adm2^Ramp1	2.19029e-18		Ado^Adora2b	4.38573e-05		Adm^Gpr182	3.61041e-88
Adm2^Ramp2	3.07263e-18		Ado^Adora3	0.000371601		Adm^Gpr84	6.76625e-23
Adm2^Ramp3	1.34467e-18		Agrn^Atp1a3	0.00297159		Adm^Mrgprx2	5.04495e-19
Adm2^Tshr	1.05876e-18		Agrn^Dag1	7.74583e-13		Adm^Pth1r	3.14801e-14
Adm2^Vipr1	6.27937e-19		Agrn^Itgb1	3.05654e-10		Adm^Ramp1	2.71798e-07
Adm^Ackr3	2.75703e-26		Agrn^Lrp1	2.06199e-10		Adm^Ramp2	6.6221e-88
Adm^Adrb2	0.00473726		Agrn^Lrp2	5.90004e-19		Adm^Ramp3	1.69769e-20
Adm^Calcrl	0.000134234		Agrn^Lrp4	8.74322e-05		Adm^Tshr	2.56491e-18
Adm^Gpr182	2.04087e-303		Agrn^Musk	1.74053e-19		Adm^Vipr1	6.91402e-16
Adm^Gpr84	5.60862e-05		Agrp^Mc1r	5.1195e-19		Ado^Adora1	5.81665e-19
Adm^Mrgprx2	2.11157e-18		Agrp^Mc5r	4.39408e-19		Ado^Adora2a	1.60981e-15
Adm^Pth1r	2.21918e-18		Agrp^Sdc1	3.12272e-20		Ado^Adora2b	9.40611e-20
Adm^Ramp1	0.00146873		Agrp^Sdc3	2.54987e-19		Ado^Adora3	3.57275e-23
Adm^Ramp2	3.68734e-303		Agt^Adra2a	1.40984e-19		Agrn^Atp1a3	2.81937e-37
Adm^Ramp3	1.5231e-41		Agt^Agtr1a	3.89321e-19		Agrn^Dag1	2.82817e-36
Adm^Tshr	0.000499311		Agt^Enpep	4.35032e-239		Agrn^Itgb1	8.95901e-32
Adm^Vipr1	1.11787e-30		Agt^Grm7	4.81501e-19		Agrn^Lrp1	2.01287e-33
Ado^Adora1	2.71221e-18		Agt^Lrp2	4.51019e-19		Agrn^Lrp4	2.34498e-35
Ado^Adora2a	7.29482e-86		Ahsg^Insr	1.12522e-08		Agrn^Musk	7.53136e-19
Ado^Adora2b	2.98188e-10		Alb^B2m_Fcgrt	2.17191e-16		Agrp^Mc1r	1.35621e-18
Ado^Adora3	5.43926e-16		Alb^Lrp2	2.86597e-19		Agrp^Mc5r	1.13318e-18
Agrn^Atp1a3	0.00824235		Alcam^Cd6	5.90004e-33		Agrp^Sdc1	9.1264e-19
Agrn^Dag1	0.00533244		Alcam^Chl1	8.94164e-22		Agrp^Sdc3	2.22692e-18
Agrn^Itgb1	0.00963916		Alcam^Nrp1	9.04071e-13		Agt^Adra2a	2.31569e-18
Agrn^Lrp1	0.00459574		Amh^Acvr1_Amhr2	4.1715e-19		Agt^Agtr1a	2.57499e-18
Agrn^Lrp4	2.76151e-18		Amh^Amhr2_Bmpr1a	4.2976e-19		Agt^Enpep	1.84008e-20
Agrn^Musk	2.12334e-18		Amh^Egfr	1.4605e-19		Agt^Grm7	2.33646e-18
Agrp^Mc1r	2.12505e-18		Amh^Grem2	1.548e-19		Ahsg^Insr	8.57488e-13
Agrp^Mc5r	2.01841e-18		Ang^Egfr	1.52927e-19		Alb^B2m_Fcgrt	0.049313
Agrp^Sdc1	2.67308e-18		Ang^Plxnb2	1.5498e-37		Alcam^Cd6	0.000277244
Agrp^Sdc3	2.17229e-18		Angpt1^Itga5	4.97385e-12		Alcam^Chl1	2.08026e-18
Agt^Adra2a	2.82212e-18		Angpt1^Itgb1	3.97295e-12		Alcam^Nrp1	0.000137288
Agt^Agtr1a	2.31184e-18		Angpt1^Tek	1.1427e-38		Ang^Egfr	2.19658e-18
Agt^Enpep	2.18111e-18		Angpt1^Tie1	5.88133e-39		Ang^Plxnb2	7.25796e-23
Agt^Grm7	1.73658e-18		Angpt2^Itga5_Itgb1	3.17853e-32		Angpt1^Itga5	3.73505e-51
Ahsg^Insr	2.68074e-10		Angpt2^Tek	1.4063e-54		Angpt1^Itgb1	1.05347e-45
Alb^B2m_Fcgrt	1.12144e-22		Angpt2^Tie1	3.37056e-51		Angpt1^Tek	1.24403e-57
Alcam^Cd6	2.17806e-69		Angpt4^Tek	3.21889e-19		Angpt1^Tie1	5.83943e-56
Alcam^Chl1	3.81025e-19		Angpt4^Tie1	1.95818e-19		Angpt2^Itga5_Itgb1	2.17789e-68
Alcam^Nrp1	2.58384e-15		Angptl1^Itga1_Itgb1	6.90058e-19		Angpt2^Tek	6.52211e-73
Ang^Egfr	2.19315e-18		Angptl1^Pirb	3.05427e-19		Angpt2^Tie1	1.34187e-73
Ang^Plxnb2	5.86002e-19		Angptl1^Tek	2.57148e-19		Angptl1^Itga1_Itgb1	2.37545e-18
Angpt1^Itga5	0.0163865		Angptl2^Itga5_Itgb1	9.30519e-36		Angptl1^Pirb	2.37449e-18
Angpt1^Itgb1	0.0189404		Angptl2^Pirb	5.14014e-19		Angptl1^Tek	1.08062e-19
Angpt1^Tek	2.81406e-276		Angptl2^Tie1	2.29927e-55		Angptl2^Itga5_Itgb1	2.01346e-68
Angpt1^Tie1	0.00218728		Angptl2^Tlr4	5.61905e-21		Angptl2^Pirb	1.79669e-71
Angpt2^Itga5_Itgb1	8.84142e-19		Angptl3^Itga5	2.10548e-21		Angptl2^Tie1	1.01963e-73
Angpt2^Tek	2.82905e-18		Angptl3^Itgav_Itgb3	4.84695e-41		Angptl2^Tlr4	4.59126e-79
Angpt2^Tie1	2.40572e-18		Angptl4^Cdh11	2.08143e-19		Angptl3^Itga5	5.3879e-48
Angptl1^Itga1_Itgb1	2.38986e-18		Angptl4^Cdh5	4.56858e-35		Angptl3^Itgav_Itgb3	9.19839e-48
Angptl1^Pirb	1.30228e-18		Angptl4^Itga5_Itgb1	1.10489e-20		Angptl4^Cdh11	2.12464e-18
Angptl1^Tek	2.22246e-18		Angptl4^Itgav_Itgb3	1.02817e-53		Angptl4^Cdh5	6.10672e-80
Angptl2^Itga5_Itgb1	4.99198e-19		Angptl4^Sdc1	6.36141e-09		Angptl4^Itga5_Itgb1	1.19488e-68
Angptl2^Pirb	1.97247e-18		Angptl4^Sdc2	7.04441e-37		Angptl4^Itgav_Itgb3	1.04866e-76
Angptl2^Tie1	2.54637e-18		Angptl4^Sdc3	2.78213e-28		Angptl4^Sdc1	9.56527e-63
Angptl2^Tlr4	2.10997e-18		Angptl4^Sdc4	2.74585e-21		Angptl4^Sdc2	2.4406e-64
Angptl3^Itga5	8.75634e-21		Angptl4^Tie1	1.02546e-41		Angptl4^Sdc3	5.6267e-72
Angptl3^Itgav_Itgb3	2.62896e-18		Angptl7^Pirb	2.15411e-07		Angptl4^Sdc4	2.94814e-61
Angptl4^Cdh11	2.02093e-18		Anxa1^Adra2a	2.91796e-19		Angptl4^Tie1	7.02995e-72
Angptl4^Cdh5	1.05472e-16		Anxa1^Dysf	3.73021e-59		Angptl7^Pirb	0.00169537
Angptl4^Itga5_Itgb1	0.000615377		Anxa1^Egfr	0.000764451		Anxa1^Adra2a	1.68506e-18
Angptl4^Itgav_Itgb3	2.71841e-26		Anxa1^Fpr1	0.034762		Anxa1^Dysf	4.44475e-41
Angptl4^Sdc1	1.35518e-34		Anxa1^Grm7	6.22e-19		Anxa1^Egfr	1.41827e-18
Angptl4^Sdc2	7.59098e-08		Anxa2^Robo4	7.97191e-31		Anxa1^Fpr1	2.68506e-16
Angptl4^Sdc3	2.22757e-06		Anxa2^Tlr2	0.0657886		Anxa1^Grm7	2.32283e-18
Angptl4^Sdc4	1.61439e-06		Apln^Adra2a	1.12899e-19		Anxa2^Robo4	6.65376e-92
Angptl4^Tie1	0.000315273		Apln^Aplnr	4.20606e-20		Anxa2^Tlr2	0.070045
Angptl7^Pirb	9.80593e-12		Apln^Grm7	5.51944e-19		Apln^Adra2a	1.18013e-18
Anxa1^Adra2a	7.66333e-19		Apoa1^Abca1	1.07075e-11		Apln^Aplnr	5.5526e-19
Anxa1^Dysf	4.57343e-30		Apoa1^Ldlr	7.30091e-16		Apln^Grm7	2.21059e-18
Anxa1^Egfr	1.6792e-18		Apoa1^Lrp1	2.39835e-24		Apoa1^Abca1	0.00126659
Anxa1^Fpr1	0.00515797		Apoa1^Lrp2	2.43902e-19		Apoa1^Ldlr	0.0115211
Anxa1^Grm7	1.94255e-18		Apoa2^Ldlr	4.67278e-17		Apoa1^Lrp1	0.00460492
Anxa2^Robo4	1.38941e-298		Apoa2^Lrp1	4.37587e-25		Apoa2^Ldlr	0.0102993
Anxa2^Tlr2	0.0872656		Apoa2^Lrp2	3.00125e-19		Apoa2^Lrp1	0.00378383
Apln^Adra2a	1.28198e-18		Apoa4^Ldlr	5.74042e-19		Apoa4^Ldlr	1.59799e-18
Apln^Aplnr	2.7352e-18		Apoa4^Lrp1	1.75975e-19		Apoa4^Lrp1	2.52506e-19
Apln^Grm7	2.35023e-18		Apoa4^Lrp2	4.46493e-19		Apob^Adrb2	2.08098e-18
Apoa1^Abca1	7.14782e-44		Apob^Adrb2	4.51685e-19		Apob^Eno1	2.34479e-18
Apoa1^Ldlr	5.39849e-28		Apob^Eno1	5.73989e-19		Apob^Itgam	1.09901e-18
Apoa1^Lrp1	1.26856e-32		Apob^Itgam	6.01534e-19		Apob^Itgb2	1.36974e-18
Apoa2^Ldlr	5.19788e-12		Apob^Itgb2	6.07761e-19		Apob^Ldlr	4.11849e-19
Apoa2^Lrp1	7.10119e-17		Apob^Ldlr	3.72295e-19		Apob^Lrp1	2.15441e-18
Apoa4^Ldlr	1.6102e-19		Apob^Lrp1	6.76486e-19		Apob^Lrp6	6.43447e-19
Apoa4^Lrp1	2.18309e-18		Apob^Lrp2	2.37522e-19		Apob^Lrp8	2.05135e-18
Apob^Adrb2	2.32909e-18		Apob^Lrp6	1.58322e-19		Apob^Lsr	1.24976e-18
Apob^Eno1	1.28882e-18		Apob^Lrp8	5.65172e-19		Apob^Mttp	1.43757e-18
Apob^Itgam	2.11153e-18		Apob^Lsr	1.8093e-19		Apob^Olr1	7.43161e-19
Apob^Itgb2	2.31186e-18		Apob^Mttp	4.20496e-20		Apob^Tlr4	2.48174e-18
Apob^Ldlr	2.3104e-18		Apob^Olr1	1.44624e-19		Apob^Tlr6	2.10205e-18
Apob^Lrp1	2.021e-18		Apob^Tlr4	1.57122e-19		Apob^Trem2	2.35254e-18
Apob^Lrp6	5.50198e-19		Apob^Tlr6	2.38716e-19		Apob^Vldlr	2.26114e-18
Apob^Lrp8	9.88686e-19		Apob^Trem2	3.95034e-19		Apoc2^Ldlr	0.108082
Apob^Lsr	1.99293e-18		Apob^Vldlr	3.56627e-19		Apoc2^Lrp1	0.0674822
Apob^Mttp	2.14893e-18		Apoc2^Ldlr	1.3311e-18		Apoc4^Vldlr	2.4664e-18
Apob^Olr1	1.41817e-18		Apoc2^Lrp1	1.88313e-27		Apod^Lepr	1.69245e-19
Apob^Tlr4	1.53901e-18		Apoc2^Lrp2	4.96987e-19		Apoe^Abca1	1.48109e-07
Apob^Tlr6	1.61e-18		Apoc4^Vldlr	4.66321e-39		Apoe^Ldlr	0.0922958
Apob^Trem2	2.4137e-18		Apod^Lepr	3.67169e-19		Apoe^Lrp1	0.0556843
Apob^Vldlr	2.52898e-18		Apoe^Abca1	0.0671782		Apoe^Lrp4	0.000268597
Apoc2^Ldlr	8.65589e-32		Apoe^Ldlr	0.0386813		Apoe^Lrp5	0.0464947
Apoc2^Lrp1	3.89376e-37		Apoe^Lrp1	0.0144069		Apoe^Lrp6	0.0368079
Apoc4^Vldlr	2.33322e-18		Apoe^Lrp2	5.43078e-19		Apoe^Lrp8	0.0186905
Apod^Lepr	1.60102e-18		Apoe^Lrp4	0.00230044		Apoe^Lsr	0.0298323
Apoe^Abca1	1.51508e-10		Apoe^Lrp5	5.45867e-07		Apoe^Scarb1	0.0678071
Apoe^Ldlr	0.0610756		Apoe^Lrp6	3.96483e-05		Apoe^Sdc2	0.000144894
Apoe^Lrp1	0.0432809		Apoe^Lrp8	0.00238565		Apoe^Sorl1	0.0879368
Apoe^Lrp4	5.57184e-19		Apoe^Lsr	0.0189642		Apoe^Trem2	1.95523e-06
Apoe^Lrp5	0.0360534		Apoe^Scarb1	0.03685		Apoe^Vldlr	0.007397
Apoe^Lrp6	0.0299434		Apoe^Sdc2	1.73397e-14		App^Adra2a	2.16207e-18
Apoe^Lrp8	0.0492346		Apoe^Sorl1	0.128261		App^Ager	0.000525305
Apoe^Lsr	8.81843e-09		Apoe^Trem2	0.0171555		App^Aplp1	2.3299e-18
Apoe^Scarb1	0.0713344		Apoe^Vldlr	3.48228e-19		App^Aplp2	0.115182
Apoe^Sdc2	0.00214271		App^Adra2a	1.70125e-19		App^Cd74	0.112793
Apoe^Sorl1	0.103166		App^Ager	8.58302e-13		App^Dcc	2.26378e-18
Apoe^Trem2	8.95498e-08		App^Aplp1	4.28596e-19		App^Fpr2	0.00137959
Apoe^Vldlr	0.0165778		App^Aplp2	4.97174e-07		App^Gpc1	0.0302091
App^Adra2a	1.66256e-18		App^Cd74	1.63179e-05		App^Grm7	2.10975e-18
App^Ager	2.18815e-18		App^Dcc	1.48045e-19		App^Lrp1	0.0676724
App^Aplp1	2.1083e-18		App^Fpr2	3.25627e-08		App^Lrp10	0.118342
App^Aplp2	1.06441e-09		App^Gpc1	5.21439e-12		App^Lrp6	0.0640341
App^Cd74	3.47231e-05		App^Grm7	1.08979e-20		App^Ncstn	0.11051
App^Dcc	2.58085e-18		App^Lrp1	4.59489e-19		App^Ngfr	9.27481e-19
App^Fpr2	1.10336e-18		App^Lrp10	2.09014e-06		App^Notch2	0.13488
App^Gpc1	0.00388656		App^Lrp6	1.52123e-22		App^Ptger2	0.00130442
App^Grm7	2.1579e-18		App^Ncstn	9.77356e-08		App^Rpsa	0.11953
App^Lrp1	2.69908e-13		App^Ngfr	4.78412e-19		App^Tnfrsf21	0.0698551
App^Lrp10	6.53324e-09		App^Notch2	0.000736181		App^Tspan12	1.68502e-85
App^Lrp6	1.49402e-07		App^Ptger2	4.15543e-23		App^Tspan15	1.25941e-25
App^Ncstn	2.39078e-11		App^Rpsa	3.03723e-06		App^Vldlr	0.0105401
App^Ngfr	2.09734e-18		App^Tnfrsf21	3.83951e-12		Areg^Egfr_Erbb2	2.03215e-18
App^Notch2	9.05822e-08		App^Tspan12	4.76381e-216		Areg^Erbb3	1.80523e-05
App^Ptger2	3.03148e-37		App^Tspan15	2.67709e-56		Arf1^Chrm3	1.98229e-18
App^Rpsa	7.12932e-09		App^Vldlr	5.85812e-37		Arf1^Insr	0.0383385
App^Tnfrsf21	2.04705e-06		Areg^Egfr_Erbb2	1.91675e-19		Arf1^Pld2	2.00814e-26
App^Tspan12	0		Areg^Erbb3	0.0012328		Arf6^Pld1	1.23582e-06
App^Tspan15	5.41473e-49		Arf1^Chrm3	6.22072e-19		Arf6^Smap1	0.0650684
App^Vldlr	0.00148101		Arf1^Insr	0.102131		Arpc5^Adrb2	0.103164
Areg^Egfr_Erbb2	2.31027e-18		Arf1^Pld2	4.17339e-40		Arpc5^Ldlr	0.0956707
Areg^Erbb3	3.4215e-06		Arf6^Pld1	0.0399631		Artn^Gfra1_Ret	2.20021e-18
Arf1^Chrm3	7.94676e-14		Arf6^Smap1	0.079516		Artn^Gfra2	2.2088e-18
Arf1^Insr	0.0588199		Arpc5^Adrb2	0.141509		Artn^Gfra3_Ret	2.07688e-18
Arf1^Pld2	1.48544e-23		Arpc5^Ldlr	0.0391405		Azgp1^Itgav	2.06097e-18
Arf6^Pld1	0.0379445		Arpc5^Lrp2	1.31675e-19		B2m^Cd247	1.82284e-15
Arf6^Smap1	0.082518		Artn^Gfra1_Ret	2.93651e-19		B2m^Cd3d	5.54932e-13
Arpc5^Adrb2	0.131727		Artn^Gfra2	6.71058e-19		B2m^Cd3g	4.58475e-20
Arpc5^Ldlr	0.0792517		Azgp1^Itgav	2.31395e-19		B2m^Hfe	0.0239158
Azgp1^Itgav	2.06534e-18		B2m^Cd247	8.96779e-49		B2m^Klrc1	9.06448e-14
B2m^Cd247	1.45117e-59		B2m^Cd3d	0.0552345		B2m^Klrd1	0.0422601
B2m^Cd3d	0.00522316		B2m^Cd3g	1.5483e-48		B2m^Tfrc	0.080972
B2m^Cd3g	5.82686e-57		B2m^Hfe	0.00134941		Bgn^Ly96	8.15765e-28
B2m^Hfe	0.0356259		B2m^Klrc1	4.01691e-60		Bgn^Tlr1	3.96101e-33
B2m^Klrc1	4.61599e-52		B2m^Klrd1	7.26136e-10		Bgn^Tlr2	1.45961e-23
B2m^Klrd1	5.92659e-23		B2m^Tfrc	0.0478275		Bgn^Tlr4	1.62102e-30
B2m^Tfrc	0.104439		Bcan^Egfr	6.83547e-19		Bmp10^Acvr2a_Acvrl1	4.27783e-19
Bgn^Ly96	0.000795777		Bcan^Nrcam	5.34662e-19		Bmp10^Acvr2b_Acvrl1	1.38122e-18
Bgn^Tlr1	0.000854984		Bdnf^Erbb2	2.69487e-20		Bmp10^Acvrl1_Bmpr2	2.55557e-18
Bgn^Tlr2	0.00269702		Bdnf^Gpr152	4.81845e-19		Bmp10^Bmpr1a	2.10633e-18
Bgn^Tlr4	0.00174768		Bdnf^Ngfr	5.92096e-19		Bmp10^Eng	3.58164e-19
Bmp10^Acvr2a_Acvrl1	2.14341e-18		Bdnf^Ntrk2	4.90285e-19		Bmp10^Ffar2	2.26145e-18
Bmp10^Acvr2b_Acvrl1	1.5883e-18		Bdnf^Sort1	5.62062e-19		Bmp10^Gpr152	5.44898e-19
Bmp10^Acvrl1_Bmpr2	1.75387e-18		Bgn^Ly96	7.97954e-09		Bmp1^Bmpr1a	2.21835e-18
Bmp10^Bmpr1a	1.94975e-18		Bgn^Tlr1	0.000278054		Bmp1^Bmpr2	2.01782e-18
Bmp10^Eng	2.57016e-18		Bgn^Tlr2	2.53586e-07		Bmp2^Actr2	2.74646e-20
Bmp10^Ffar2	2.18544e-18		Bgn^Tlr4	0.000100454		Bmp2^Acvr1	7.21888e-101
Bmp10^Gpr152	9.52031e-19		Bmp10^Acvr2a_Acvrl1	6.26396e-19		Bmp2^Acvr2a_Bmpr1a	1.13718e-18
Bmp1^Bmpr1a	2.51592e-18		Bmp10^Acvr2b_Acvrl1	5.23814e-19		Bmp2^Acvr2b_Bmpr1a	1.86525e-18
Bmp1^Bmpr2	1.42227e-18		Bmp10^Acvrl1_Bmpr2	4.33621e-19		Bmp2^Bmpr1a_Bmpr2	5.67688e-34
Bmp2^Actr2	0.0212223		Bmp10^Bmpr1a	2.2155e-19		Bmp2^Eng	3.46455e-18
Bmp2^Acvr1	0		Bmp10^Eng	3.63349e-19		Bmp2^Gpc1	1.37081e-20
Bmp2^Acvr2a_Bmpr1a	2.2657e-18		Bmp10^Ffar2	7.07936e-19		Bmp2^Rgmb	1.86933e-44
Bmp2^Acvr2b_Bmpr1a	2.66802e-18		Bmp10^Gpr152	3.98325e-19		Bmp2^Smo	5.8386e-13
Bmp2^Bmpr1a_Bmpr2	0.00186783		Bmp1^Bmpr1a	0.000782795		Bmp4^Acvr2a_Bmpr1a	2.39851e-18
Bmp2^Eng	0.00534168		Bmp1^Bmpr2	0.0014894		Bmp4^Acvr2b_Bmpr1a	2.24273e-18
Bmp2^Gpc1	0.00816065		Bmp2^Actr2	6.19665e-11		Bmp4^Bmpr1a_Bmpr2	2.33109e-18
Bmp2^Rgmb	0.000242551		Bmp2^Acvr1	2.11517e-215		Bmp4^Grem2	1.51894e-18
Bmp2^Smo	0.00309495		Bmp2^Acvr2a_Bmpr1a	5.12645e-19		Bmp4^Lrp6	2.51806e-19
Bmp4^Acvr2a_Bmpr1a	2.04106e-18		Bmp2^Acvr2b_Bmpr1a	1.84863e-19		Bmp4^Rgmb	2.27508e-18
Bmp4^Acvr2b_Bmpr1a	2.04284e-18		Bmp2^Bmpr1a_Bmpr2	5.73878e-07		Bmp5^Acvr1_Acvr2a	2.26706e-18
Bmp4^Bmpr1a_Bmpr2	0.000674674		Bmp2^Eng	2.33504e-26		Bmp5^Acvr1_Acvr2b	5.49172e-19
Bmp4^Grem2	2.09583e-18		Bmp2^Gpc1	4.42079e-09		Bmp5^Acvr1_Bmpr2	2.25789e-18
Bmp4^Lrp6	0.00103082		Bmp2^Rgmb	1.96671e-54		Bmp5^Acvr2a_Bmpr1a	6.81633e-19
Bmp4^Rgmb	5.41835e-08		Bmp2^Smo	1.09432e-31		Bmp5^Acvr2b_Bmpr1a	2.26026e-18
Bmp6^Acvr1_Acvr2a	9.71384e-19		Bmp4^Acvr2a_Bmpr1a	4.10628e-19		Bmp5^Bmpr1a_Bmpr2	1.39854e-18
Bmp6^Acvr1_Acvr2b	2.50617e-18		Bmp4^Acvr2b_Bmpr1a	4.63802e-19		Bmp6^Acvr1_Acvr2a	1.7845e-18
Bmp6^Acvr1_Bmpr2	7.02548e-20		Bmp4^Bmpr1a_Bmpr2	9.71699e-20		Bmp6^Acvr1_Acvr2b	1.46399e-18
Bmp6^Acvr2a_Bmpr1a	1.90052e-18		Bmp4^Grem2	2.15982e-19		Bmp6^Acvr1_Bmpr2	5.35427e-103
Bmp6^Acvr2b_Bmpr1a	1.96282e-18		Bmp4^Lrp6	4.3221e-19		Bmp6^Acvr2a_Bmpr1a	2.09827e-18
Bmp6^Amhr2	2.30646e-18		Bmp4^Rgmb	3.8292e-19		Bmp6^Acvr2b_Bmpr1a	1.17273e-18
Bmp6^Bmpr1a_Bmpr2	0.000152686		Bmp5^Acvr1_Acvr2a	3.4565e-19		Bmp6^Amhr2	2.21736e-18
Bmp7^Actr2	2.87825e-18		Bmp5^Acvr1_Acvr2b	3.04728e-19		Bmp6^Bmpr1a_Bmpr2	3.50271e-34
Bmp7^Acvr1_Acvr2a	2.90393e-18		Bmp5^Acvr1_Bmpr2	4.18893e-19		Bmp7^Actr2	7.00569e-19
Bmp7^Acvr1_Acvr2b	2.52327e-18		Bmp5^Acvr2a_Bmpr1a	2.15054e-19		Bmp7^Acvr1_Acvr2a	1.33362e-18
Bmp7^Acvr1_Bmpr2	1.80271e-18		Bmp5^Acvr2b_Bmpr1a	3.21691e-19		Bmp7^Acvr1_Acvr2b	1.95207e-18
Bmp7^Acvr1b	2.13325e-18		Bmp5^Bmpr1a_Bmpr2	1.07294e-19		Bmp7^Acvr1_Bmpr2	2.27043e-18
Bmp7^Acvr2a_Bmpr1a	2.34754e-18		Bmp6^Acvr1_Acvr2a	6.46695e-19		Bmp7^Acvr1b	6.37497e-19
Bmp7^Acvr2b_Bmpr1a	1.9982e-18		Bmp6^Acvr1_Acvr2b	2.72286e-19		Bmp7^Acvr2a_Bmpr1a	2.22257e-18
Bmp7^Bmpr1a_Bmpr2	1.96983e-18		Bmp6^Acvr1_Bmpr2	1.98011e-205		Bmp7^Acvr2b_Bmpr1a	2.1975e-18
Bmp7^Eng	9.61747e-19		Bmp6^Acvr2a_Bmpr1a	8.35319e-19		Bmp7^Bmpr1a_Bmpr2	2.23401e-19
Bmp7^Ptprk	1.66857e-18		Bmp6^Acvr2b_Bmpr1a	6.42471e-19		Bmp7^Eng	1.63949e-18
Bmp8a^Acvr1_Acvr2a	3.0447e-19		Bmp6^Amhr2	6.61076e-19		Bmp7^Ptprk	1.97802e-18
Bmp8a^Acvr1_Acvr2b	2.36642e-18		Bmp6^Bmpr1a_Bmpr2	0.00085994		Bmp8a^Acvr1_Acvr2a	1.35154e-18
Bmp8a^Acvr1_Bmpr2	7.0051e-19		Bmp7^Actr2	2.96626e-19		Bmp8a^Acvr1_Acvr2b	2.26493e-18
Bmp8a^Acvr2a_Bmpr1a	1.45994e-18		Bmp7^Acvr1_Acvr2a	4.04941e-19		Bmp8a^Acvr1_Bmpr2	2.2307e-18
Bmp8a^Acvr2b_Bmpr1a	1.34537e-19		Bmp7^Acvr1_Acvr2b	2.9344e-19		Bmp8a^Acvr2a_Bmpr1a	2.44411e-18
Bmp8a^Bmpr1a_Bmpr2	2.15007e-18		Bmp7^Acvr1_Bmpr2	2.09187e-19		Bmp8a^Acvr2b_Bmpr1a	2.46177e-18
Bmp8a^Tgfbr1	9.66156e-20		Bmp7^Acvr1b	1.73749e-19		Bmp8a^Bmpr1a_Bmpr2	2.27997e-18
Bmp8a^Tgfbr2	2.26959e-18		Bmp7^Acvr2a_Bmpr1a	3.92687e-19		Bmp8a^Tgfbr1	2.09709e-18
Bpi^Slamf9	8.4557e-19		Bmp7^Acvr2b_Bmpr1a	3.41822e-19		Bmp8a^Tgfbr2	2.11877e-18
Bsg^Slc16a1	0.0653523		Bmp7^Bmpr1a_Bmpr2	6.91848e-19		Bpi^Slamf9	9.74048e-19
Bsg^Slc16a7	0.0083157		Bmp7^Eng	4.15697e-19		Bsg^Slc16a1	0.0322966
Bst1^Cav1	1.78172e-18		Bmp7^Ptprk	3.05965e-19		Bsg^Slc16a7	0.00886034
Btc^Egfr_Erbb2	2.10396e-18		Bmp8a^Acvr1_Acvr2a	1.21622e-19		Bst1^Cav1	2.43064e-18
Btc^Erbb3	2.35493e-18		Bmp8a^Acvr1_Acvr2b	4.48604e-19		Btc^Egfr_Erbb2	1.23577e-18
Btla^Cd247	3.15409e-56		Bmp8a^Acvr1_Bmpr2	2.75584e-19		Btc^Erbb3	2.30253e-18
Btla^Cd79a	0.00389419		Bmp8a^Acvr2a_Bmpr1a	4.87639e-19		Btla^Cd247	1.55918e-33
Btla^Tnfrsf14	0.0168548		Bmp8a^Acvr2b_Bmpr1a	3.42165e-20		Btla^Cd79a	9.4741e-06
C1qa^Cd93	3.35369e-38		Bmp8a^Bmpr1a_Bmpr2	3.86201e-19		Btla^Tnfrsf14	6.23592e-07
C1qb^C1qbp	7.64778e-16		Bmp8a^Tgfbr1	5.83585e-19		Btn1a1^Negr1	1.86346e-18
C1qb^Lrp1	4.17169e-21		Bmp8a^Tgfbr2	9.47652e-20		Btn1a1^Tarm1	2.3358e-18
C1qtnf1^Avpr2	2.02743e-18		Bpi^Slamf9	3.56651e-19		C1qa^Cd93	0.0125855
C3^Adra2a	1.69903e-18		Bsg^Slc16a1	5.12913e-07		C1qb^C1qbp	0.0369742
C3^C3ar1	5.00673e-42		Bsg^Slc16a7	2.917e-11		C1qb^Lrp1	0.0225228
C3^C5ar2	1.29156e-55		Bst1^Cav1	4.65995e-19		C1qtnf1^Avpr2	2.17553e-18
C3^Cd19	1.26102e-18		Btc^Egfr_Erbb2	9.40204e-20		C3^Adra2a	1.76534e-18
C3^Cd46	8.96026e-39		Btc^Erbb2_Erbb4	6.67125e-19		C3^C3ar1	4.40089e-12
C3^Cd81	3.94948e-11		Btc^Erbb3	2.17797e-19		C3^C5ar2	2.14093e-31
C3^Cr2	3.62496e-50		Btla^Cd247	9.32776e-35		C3^Cd19	0.0168266
C3^Grm7	1.79674e-18		Btla^Cd79a	0.00422933		C3^Cd46	0.00373122
C3^Itgam	3.35419e-15		Btla^Tnfrsf14	0.00494537		C3^Cd81	0.0895336
C3^Itgax	4.92252e-41		Btn1a1^Negr1	4.60069e-19		C3^Cr2	0.00773607
C3^Lrp1	2.7774e-19		Btn1a1^Tarm1	5.8738e-19		C3^Grm7	5.12603e-19
C3^Nrp1	2.50707e-27		C1qa^Cd93	1.36594e-06		C3^Itgam	0.095654
C4a^C3ar1	7.34627e-50		C1qb^C1qbp	3.97054e-15		C3^Itgax	0.0323927
C4a^C5ar2	1.19165e-66		C1qb^Lrp1	9.08467e-14		C3^Lrp1	0.0596331
C4a^Cd46	3.92906e-55		C1qtnf1^Avpr2	1.67828e-19		C3^Nrp1	0.0486049
C4a^Cr2	5.48623e-53		C3^Adra2a	5.2796e-19		C4a^C3ar1	9.31672e-21
C4a^Nrp1	8.86765e-33		C3^C3ar1	2.08171e-36		C4a^C5ar2	4.82102e-24
C4b^C3ar1	4.79874e-50		C3^C5ar2	1.40595e-24		C4a^Cd46	2.34451e-07
C4b^C5ar2	1.13815e-66		C3^Cd19	5.15822e-27		C4a^Cr2	2.02807e-05
C4b^Cd46	1.59687e-55		C3^Cd46	1.64869e-16		C4a^Nrp1	0.000594793
C4b^Cr2	4.86284e-53		C3^Cd81	3.37323e-16		C4b^C3ar1	5.22607e-25
C4b^Nrp1	3.30375e-33		C3^Cr2	2.21814e-23		C4b^C5ar2	1.31868e-26
Cadm1^Crtam	4.09949e-93		C3^Grm7	1.64088e-19		C4b^Cd46	3.78027e-11
Cadm3^Cadm1	1.15076e-18		C3^Itgam	4.46236e-14		C4b^Cr2	6.62414e-06
Calca^Adrb2	0.01417		C3^Itgax	1.61014e-28		C4b^Nrp1	5.17425e-06
Calca^Calcrl	0.00212892		C3^Lrp1	1.80816e-26		Cadm1^Crtam	3.01236e-16
Calca^Gpr84	0.00477245		C3^Nrp1	1.33044e-29		Cadm3^Cadm1	1.10528e-18
Calca^Pth1r	2.12655e-18		C4a^C3ar1	1.16233e-34		Calca^Adrb2	8.12565e-176
Calca^Ramp1	0.00982564		C4a^C5ar2	2.81719e-13		Calca^Calcrl	1.51007e-162
Calca^Ramp2	1.60742e-251		C4a^Cd46	2.72574e-15		Calca^Gpr84	4.83953e-212
Calca^Ramp3	3.50905e-10		C4a^Cr2	2.73716e-26		Calca^Pth1r	2.12482e-18
Calca^Tshr	0.000986683		C4a^Nrp1	5.18224e-30		Calca^Ramp1	4.44114e-172
Calca^Vipr1	0.000249481		C4b^C3ar1	4.32967e-38		Calca^Ramp2	3.98983e-262
Calr^Itga2b	5.22701e-05		C4b^C5ar2	1.06545e-15		Calca^Ramp3	1.74416e-196
Calr^Itga3	2.22246e-18		C4b^Cd46	9.02471e-20		Calca^Tshr	1.57912e-194
Calr^Itgav	0.00408286		C4b^Cr2	5.01405e-26		Calca^Vipr1	9.11774e-206
Calr^Lrp1	0.0614361		C4b^Nrp1	1.43165e-32		Calml3^Kcnq1	6.86068e-19
Calr^Mpl	0.00549468		Cadm1^Crtam	3.20188e-95		Calr^Itga2b	0.0188115
Calr^Scarf1	0.0237171		Cadm3^Cadm1	3.52626e-20		Calr^Itga3	2.18195e-18
Calr^Tshr	0.0144727		Calca^Adrb2	4.68417e-19		Calr^Itgav	0.0467019
Camp^Egfr	1.46648e-18		Calca^Calcrl	3.98946e-19		Calr^Lrp1	0.0553694
Camp^Fpr2	0.0186757		Calca^Gpr84	4.9394e-20		Calr^Mpl	0.0123612
Camp^Igf1r	0.0620028		Calca^Pth1r	1.12473e-19		Calr^Scarf1	0.0117059
Camp^P2rx7	1.76674e-13		Calca^Ramp1	2.6481e-19		Calr^Tshr	3.4657e-06
Ccl12^Ackr2	0		Calca^Ramp2	2.85872e-19		Camp^Egfr	1.80548e-18
Ccl12^Ackr4	2.48107e-18		Calca^Ramp3	4.45709e-19		Camp^Fpr2	6.74906e-12
Ccl12^Ccr1	7.39089e-21		Calca^Tshr	2.09196e-19		Camp^Igf1r	0.0497378
Ccl12^Ccr10	1.99495e-18		Calca^Vipr1	2.55017e-19		Camp^P2rx7	0.0345889
Ccl12^Ccr2	3.9853e-34		Calr^Itga2b	1.00092e-10		Ccl12^Ackr2	2.21398e-89
Ccl12^Ccr3	1.20409e-47		Calr^Itga3	3.87081e-19		Ccl12^Ackr4	9.63607e-93
Ccl12^Ccr4	7.17089e-47		Calr^Itgav	0.0259684		Ccl12^Ccr1	5.74279e-07
Ccl12^Ccr5	1.53686e-39		Calr^Lrp1	0.0149397		Ccl12^Ccr10	4.8291e-16
Ccl17^Ackr2	1.37521e-18		Calr^Mpl	7.02362e-13		Ccl12^Ccr2	5.1579e-09
Ccl17^Ccr4	1.93138e-18		Calr^Scarf1	4.6896e-12		Ccl12^Ccr3	3.10917e-45
Ccl17^Ccr8	2.47004e-18		Calr^Tshr	1.95884e-05		Ccl12^Ccr4	2.75083e-20
Ccl1^Ackr4	1.21836e-18		Camp^Egfr	0.000106064		Ccl12^Ccr5	2.53282e-10
Ccl1^Ccr8	1.56866e-18		Camp^Fpr2	3.41131e-11		Ccl17^Ackr2	2.45345e-254
Ccl22^Ackr2	3.43532e-19		Camp^Igf1r	0.00248315		Ccl17^Ccr4	1.46897e-224
Ccl22^Ccr4	2.09865e-18		Camp^P2rx7	6.01963e-12		Ccl17^Ccr8	2.25387e-18
Ccl22^Dpp4	1.25745e-18		Ccl12^Ackr2	4.03603e-72		Ccl1^Ackr4	2.0613e-18
Ccl24^Ackr2	0		Ccl12^Ackr4	7.02534e-216		Ccl1^Ccr8	1.80758e-18
Ccl24^Ccr2	2.11733e-21		Ccl12^Ccr1	5.16974e-09		Ccl22^Ackr2	2.16558e-18
Ccl24^Ccr3	6.90127e-34		Ccl12^Ccr10	1.30893e-179		Ccl22^Ccr4	2.1658e-18
Ccl25^Ackr2	2.79653e-298		Ccl12^Ccr2	1.07267e-32		Ccl22^Dpp4	2.26442e-18
Ccl25^Ackr4	1.36807e-18		Ccl12^Ccr3	8.90426e-68		Ccl24^Ackr2	2.11945e-94
Ccl25^Adra2a	2.48595e-18		Ccl12^Ccr4	8.02972e-180		Ccl24^Ccr2	5.54127e-07
Ccl25^Ccr10	1.83696e-18		Ccl12^Ccr5	5.42168e-37		Ccl24^Ccr3	2.28155e-49
Ccl25^Ccr9	4.40741e-19		Ccl17^Ackr2	1.69978e-36		Ccl25^Ackr2	2.07128e-129
Ccl25^Grm7	1.92749e-18		Ccl17^Ccr4	2.04435e-19		Ccl25^Ackr4	4.31146e-148
Ccl27b^Ackr2	2.3335e-18		Ccl17^Ccr8	4.80053e-19		Ccl25^Adra2a	2.02218e-18
Ccl27b^Adra2a	6.6632e-19		Ccl1^Ackr4	5.45217e-19		Ccl25^Ccr10	3.44569e-58
Ccl27b^Ccr10	2.6905e-18		Ccl1^Ccr8	1.28419e-20		Ccl25^Ccr9	5.28454e-18
Ccl27b^Ccr2	2.44537e-18		Ccl22^Ackr2	1.69825e-36		Ccl25^Grm7	6.88165e-19
Ccl27b^Ccr3	1.98787e-18		Ccl22^Ccr4	4.8946e-19		Ccl27b^Ackr2	2.54453e-18
Ccl27b^Grm7	6.1743e-19		Ccl22^Dpp4	8.6712e-09		Ccl27b^Adra2a	2.09639e-18
Ccl28^Ackr2	1.74228e-18		Ccl24^Ackr2	4.44406e-74		Ccl27b^Ccr10	7.61164e-21
Ccl28^Adra2a	2.50695e-18		Ccl24^Ccr2	1.76843e-26		Ccl27b^Ccr2	1.36428e-18
Ccl28^Ccr10	1.39184e-18		Ccl24^Ccr3	5.58302e-67		Ccl27b^Ccr3	2.01354e-18
Ccl28^Ccr3	8.97559e-19		Ccl25^Ackr2	8.3576e-70		Ccl27b^Grm7	5.28692e-20
Ccl28^Grm7	2.26653e-18		Ccl25^Ackr4	4.28489e-215		Ccl2^Ackr2	2.42273e-87
Ccl2^Ackr2	0		Ccl25^Adra2a	2.22127e-19		Ccl2^Ackr4	1.45665e-87
Ccl2^Ackr4	2.04636e-18		Ccl25^Ccr10	4.41661e-154		Ccl2^Ccr1	0.0334789
Ccl2^Ccr1	8.44517e-21		Ccl25^Ccr9	0.00109976		Ccl2^Ccr2	0.030381
Ccl2^Ccr2	3.17447e-28		Ccl25^Grm7	1.1781e-19		Ccl2^Ccr3	1.45098e-36
Ccl2^Ccr3	1.65725e-46		Ccl27b^Ackr2	4.63133e-19		Ccl2^Ccr5	0.0239158
Ccl2^Ccr5	3.08939e-36		Ccl27b^Adra2a	2.94706e-19		Ccl2^Ccr9	0.0108183
Ccl2^Ccr9	6.4055e-42		Ccl27b^Ccr10	7.59092e-20		Ccl2^Cxcr3	0.00955174
Ccl2^Cxcr3	3.47236e-47		Ccl27b^Ccr2	3.2022e-19		Ccl4^Ackr2	2.71175e-94
Ccl4^Ackr2	9.74911e-298		Ccl27b^Ccr3	5.0726e-19		Ccl4^Ccr1	0.0808315
Ccl4^Ccr1	0.0510979		Ccl27b^Grm7	2.941e-20		Ccl4^Ccr3	1.09594e-39
Ccl4^Ccr3	3.13905e-19		Ccl2^Ackr2	1.02845e-76		Ccl4^Ccr5	0.0503287
Ccl4^Ccr5	2.33215e-10		Ccl2^Ackr4	8.68214e-223		Ccl4^Ccr8	1.61922e-18
Ccl4^Ccr8	8.96628e-19		Ccl2^Ccr1	9.99363e-09		Ccl4^Cnr2	0.00558741
Ccl4^Cnr2	0.00282629		Ccl2^Ccr2	8.92218e-25		Ccl4^Gpr152	1.55402e-19
Ccl4^Gpr152	1.90822e-18		Ccl2^Ccr3	7.45865e-67		Ccl4^Gprc5d	1.15454e-18
Ccl5^Ackr2	2.24605e-273		Ccl2^Ccr5	2.93591e-30		Ccl5^Ackr2	2.70343e-141
Ccl5^Ackr4	7.38334e-20		Ccl2^Ccr9	2.25602e-16		Ccl5^Ackr4	1.77389e-137
Ccl5^Adra2a	1.45935e-18		Ccl2^Cxcr3	9.60282e-42		Ccl5^Adra2a	7.16139e-19
Ccl5^Ccr1	0.127584		Ccl4^Ackr2	3.70566e-58		Ccl5^Ccr1	3.99907e-40
Ccl5^Ccr3	0.00354925		Ccl4^Ccr1	0.0750867		Ccl5^Ccr3	2.32349e-85
Ccl5^Ccr4	0.0012322		Ccl4^Ccr3	9.19655e-47		Ccl5^Ccr4	5.12727e-59
Ccl5^Ccr5	0.0453936		Ccl4^Ccr5	3.80123e-09		Ccl5^Ccr5	7.37754e-34
Ccl5^Ccrl2	0.13585		Ccl4^Ccr8	3.2283e-19		Ccl5^Ccrl2	5.64569e-40
Ccl5^Cxcr3	0.0135782		Ccl4^Cnr2	0.0439763		Ccl5^Cxcr3	6.55769e-50
Ccl5^Dpp4	0.0449136		Ccl4^Gpr152	2.66941e-19		Ccl5^Dpp4	4.65442e-36
Ccl5^Gpr75	2.27949e-18		Ccl4^Gprc5d	5.20189e-19		Ccl5^Gpr75	1.03334e-18
Ccl5^Grm7	2.08116e-18		Ccl5^Ackr2	9.24768e-49		Ccl5^Grm7	2.1954e-18
Ccl5^Sdc1	3.14226e-15		Ccl5^Ackr4	4.16058e-198		Ccl5^Sdc1	4.57045e-26
Ccl5^Sdc4	0.0467561		Ccl5^Adra2a	6.19397e-19		Ccl5^Sdc4	5.81686e-30
Cd14^Itga4	0.000493123		Ccl5^Ccr1	0.0997506		Cd14^Itga4	0.11278
Cd14^Itgb1	0.000104062		Ccl5^Ccr3	1.41088e-31		Cd14^Itgb1	0.103095
Cd14^Itgb2	2.12756e-05		Ccl5^Ccr4	6.84634e-141		Cd14^Itgb2	0.106667
Cd14^Ripk1	2.04176e-05		Ccl5^Ccr5	0.0258486		Cd14^Ripk1	0.0991702
Cd14^Tlr1	4.64113e-13		Ccl5^Ccrl2	0.103875		Cd14^Tlr1	8.47358e-05
Cd14^Tlr4	2.89267e-09		Ccl5^Cxcr3	4.97302e-05		Cd14^Tlr4	0.0168349
Cd14^Tlr6	5.98494e-15		Ccl5^Dpp4	0.0319769		Cd14^Tlr6	0.0335287
Cd14^Tlr9	1.6922e-18		Ccl5^Gpr75	5.14014e-19		Cd14^Tlr9	2.01044e-18
Cd177^Pecam1	2.54345e-30		Ccl5^Grm7	3.43016e-19		Cd177^Pecam1	0.0899974
Cd200^Cd200r1	0.0636825		Ccl5^Sdc1	0.00694147		Cd200^Cd200r1	6.24454e-16
Cd200^Cd200r2	1.17824e-18		Ccl5^Sdc4	0.0387082		Cd200^Cd200r2	2.21733e-18
Cd200^Cd200r4	1.92311e-25		Cd14^Itga4	0.00117656		Cd200^Cd200r4	1.04985e-25
Cd200r1^Cd200	8.59279e-28		Cd14^Itgb1	1.12799e-07		Cd200r1^Cd200	0.0278858
Cd209e^Ceacam1	2.30786e-18		Cd14^Itgb2	0.00034292		Cd209e^Ceacam1	1.91781e-18
Cd209e^Ceacam2	2.24834e-18		Cd14^Ripk1	9.19817e-05		Cd209e^Ceacam2	2.02866e-18
Cd22^Ptprc	0.0324327		Cd14^Tlr1	0.00153745		Cd22^Ptprc	2.98143e-21
Cd274^Cd80	0.0281839		Cd14^Tlr4	7.978e-05		Cd274^Cd80	3.03315e-06
Cd274^Pdcd1	7.44922e-53		Cd14^Tlr6	0.00226625		Cd274^Pdcd1	4.10572e-28
Cd28^Cd80	0.0916666		Cd14^Tlr9	3.40335e-19		Cd28^Cd80	2.04401e-54
Cd28^Cd86	0.111466		Cd177^Pecam1	6.12557e-27		Cd28^Cd86	8.07896e-37
Cd34^Sell	0.00375823		Cd200^Cd200r1	0.0743255		Cd34^Sell	1.13568e-22
Cd34^Selp	0.00320547		Cd200^Cd200r2	3.32677e-19		Cd34^Selp	1.06963e-32
Cd38^Pecam1	0.0494029		Cd200^Cd200r4	0.0015687		Cd38^Pecam1	2.8189e-05
Cd40lg^Cd40	0.0160709		Cd200r1^Cd200	3.15772e-16		Cd40lg^Cd40	1.92385e-186
Cd40lg^Cd53	0.0832047		Cd209e^Ceacam1	2.7003e-19		Cd40lg^Cd53	4.33748e-187
Cd40lg^Cd9	0.077102		Cd209e^Ceacam2	3.23399e-19		Cd40lg^Cd9	6.12966e-190
Cd40lg^Itga2b_Itgb3	1.44926e-13		Cd22^Ptprc	0.0561825		Cd40lg^Itga2b_Itgb3	4.96816e-183
Cd40lg^Itga5_Itgb1	0.046976		Cd274^Cd80	0.0781237		Cd40lg^Itga5_Itgb1	2.70876e-186
Cd40lg^Itgam_Itgb2	0.0768056		Cd274^Pdcd1	1.05481e-69		Cd40lg^Itgam_Itgb2	1.38593e-192
Cd40lg^Traf3	0.0334112		Cd28^Cd80	0.0879531		Cd40lg^Traf3	9.54469e-185
Cd47^Sirpa	0.0764487		Cd28^Cd86	0.0968072		Cd47^Sirpa	0.0597137
Cd48^Cd2	8.1267e-22		Cd34^Sell	0.00527598		Cd48^Cd2	9.40812e-13
Cd59b^Cd2	2.31158e-18		Cd34^Selp	0.0010488		Cd59b^Cd2	2.02247e-18
Cd59b^Stab1	2.24675e-18		Cd38^Pecam1	0.0316436		Cd59b^Stab1	2.56296e-18
Cd5l^Cd5	5.08077e-87		Cd40lg^Cd40	0.0154064		Cd5l^Cd5	2.14238e-20
Cd70^Cd27	2.0657e-18		Cd40lg^Cd53	0.0682253		Cd70^Cd27	1.36729e-177
Cd70^Tnfrsf13b	1.71136e-18		Cd40lg^Cd9	0.0608611		Cd70^Tnfrsf13b	1.42727e-160
Cd70^Tnfrsf17	5.95208e-19		Cd40lg^Itga2b_Itgb3	0.000812662		Cd70^Tnfrsf17	1.6075e-18
Cd72^Cd5	6.48433e-48		Cd40lg^Itga5_Itgb1	0.0263814		Cd72^Cd5	5.85921e-39
Cd80^Cd28	1.49191e-68		Cd40lg^Itgam_Itgb2	0.0614691		Cd80^Cd28	0.0229028
Cd80^Ctla4	7.21624e-81		Cd40lg^Traf3	0.0285916		Cd80^Ctla4	0.00140444
Cd86^Cd28	7.95268e-42		Cd47^Sirpa	0.0976039		Cd86^Cd28	0.00368396
Cd86^Ctla4	3.55662e-57		Cd48^Cd2	0.0237551		Cd86^Ctla4	4.87938e-15
Cdh1^Cdh2	6.95978e-19		Cd59b^Cd2	6.72013e-19		Cdh1^Cdh2	3.52828e-19
Cdh1^Egfr	1.83797e-18		Cd59b^Stab1	1.5923e-19		Cdh1^Egfr	2.36007e-18
Cdh1^Erbb3	0.0034575		Cd5l^Cd5	2.09973e-61		Cdh1^Erbb3	0.000743301
Cdh1^Igf1r	0.0279974		Cd70^Cd27	0.0012578		Cdh1^Igf1r	0.000273583
Cdh1^Itga2_Itgb1	4.59107e-58		Cd70^Tnfrsf13b	0.00586698		Cdh1^Itga2_Itgb1	3.76287e-05
Cdh1^Itgae_Itgb7	0.00314651		Cd70^Tnfrsf17	2.47544e-19		Cdh1^Itgae_Itgb7	0.00113304
Cdh1^Klrg1	9.13306e-37		Cd72^Cd5	1.66052e-40		Cdh1^Klrg1	1.14127e-15
Cdh1^Lrp5	0.0178585		Cd80^Cd28	2.06675e-30		Cdh1^Lrp5	0.00205098
Cdh1^Ptprf	6.18891e-05		Cd80^Ctla4	7.14351e-57		Cdh1^Ptprf	0.000851186
Cdh1^Ptprm	4.48691e-16		Cd86^Cd28	4.00254e-14		Cdh1^Ptprm	7.20902e-49
Ceacam16^Tecta	2.26431e-18		Cd86^Ctla4	3.31678e-41		Ceacam16^Tecta	7.14769e-168
Ceacam1^Egfr	2.22695e-18		Cdh1^Cdh2	2.50788e-19		Ceacam1^Egfr	2.48835e-18
Ceacam1^Havcr2	4.29989e-18		Cdh1^Egfr	0.000449594		Ceacam1^Havcr2	0.0713175
Ceacam2^Egfr	1.39064e-18		Cdh1^Erbb3	7.73806e-05		Ceacam2^Egfr	2.07393e-18
Ceacam2^Havcr2	2.03394e-18		Cdh1^Igf1r	0.0156899		Ceacam2^Havcr2	1.54209e-12
Cfh^Itgam	1.01624e-05		Cdh1^Itga2_Itgb1	9.46816e-22		Cfh^Itgam	8.54491e-05
Cfp^Ncr1	2.76836e-69		Cdh1^Itgae_Itgb7	1.24736e-26		Cfp^Ncr1	0.00793753
Cgn^Ocln	7.43001e-19		Cdh1^Klrg1	1.61105e-50		Cgn^Ocln	2.25047e-18
Cgn^Tgfbr1	1.54562e-18		Cdh1^Lrp5	0.00324952		Cgn^Tgfbr1	1.80179e-18
Cgn^Tgfbr2	1.96494e-18		Cdh1^Ptprf	0.000557856		Cgn^Tgfbr2	2.21173e-18
Chad^Itga2_Itgb1	2.72544e-18		Cdh1^Ptprm	9.6991e-40		Chad^Itga2_Itgb1	1.16215e-18
Cirbp^Trem1	0.0905665		Ceacam16^Tecta	0.000560893		Cirbp^Trem1	0.0603167
Cklf^Ccr4	2.38168e-23		Ceacam1^Egfr	4.9876e-09		Cklf^Ccr4	3.71453e-14
Cklf^Lrp6	0.0272249		Ceacam1^Havcr2	2.10368e-17		Cklf^Lrp6	0.0317593
Clcf1^Cntfr_Il6st_Lifr	3.32855e-260		Ceacam2^Egfr	1.70573e-19		Clcf1^Cntfr_Il6st_Lifr	1.44867e-163
Clcf1^Sorl1	0.0335255		Ceacam2^Havcr2	2.58982e-34		Clcf1^Crlf1	5.46624e-19
Clec11a^Itga10	2.27064e-18		Cel^Cxcr4	2.22552e-19		Clcf1^Sorl1	2.04896e-57
Clec11a^Itga11	1.96931e-18		Cfh^Itgam	3.89949e-05		Clcf1_Crlf1^Cntfr_Il6st	2.1506e-18
Clec11a^Itgb1	0.00111205		Cfp^Ncr1	7.20574e-47		Clec11a^Itga10	2.22385e-18
Clec1b^Klrb1a	8.4512e-170		Cgn^Ocln	3.69485e-19		Clec11a^Itga11	4.96926e-19
Clec1b^Klrb1b	3.09369e-47		Cgn^Tgfbr1	2.92018e-20		Clec11a^Itgb1	1.6712e-46
Clec1b^Klrb1c	8.83656e-59		Cgn^Tgfbr2	3.61176e-19		Clec1b^Klrb1a	3.19272e-08
Clec1b^Pdpn	7.04881e-68		Chad^Itga2_Itgb1	1.22125e-19		Clec1b^Klrb1b	1.68868e-13
Clec4g^Lag3	5.24179e-30		Cirbp^Trem1	0.12121		Clec1b^Klrb1c	2.26718e-07
Cntf^Cntfr_Il6st	5.27022e-19		Cklf^Ccr4	1.28844e-147		Clec1b^Pdpn	2.38789e-18
Cntf^Egfr	2.79989e-18		Cklf^Lrp6	2.02577e-05		Clec4g^Lag3	0.00142318
Cntf^Il6ra	4.17838e-19		Clcf1^Cntfr_Il6st_Lifr	9.23377e-51		Cntn2^Nrcam	1.99557e-18
Cntf^Il6st_Lifr	2.39519e-18		Clcf1^Crlf1	5.64672e-19		Cntn2^Nrp1	1.34496e-18
Cntn2^Nrcam	1.89393e-18		Clcf1^Sorl1	0.024425		Cntn6^Notch1	2.34267e-18
Cntn2^Nrp1	2.82431e-18		Clcf1_Crlf1^Cntfr_Il6st	5.50784e-19		Cntn6^Ptprg	2.73819e-19
Cntn6^Notch1	2.48193e-18		Clec11a^Itga10	1.17614e-19		Col11a2^Itga10_Itgb1	1.69288e-18
Cntn6^Ptprg	2.07774e-18		Clec11a^Itga11	3.06989e-19		Col11a2^Itga11_Itgb1	2.33392e-18
Col10a1^Itga10_Itgb1	9.21659e-19		Clec11a^Itgb1	7.21e-07		Col11a2^Itga1_Itgb1	3.11468e-29
Col10a1^Itga11_Itgb1	2.31693e-18		Clec1b^Klrb1a	2.99322e-73		Col11a2^Itga2_Itgb1	6.62418e-08
Col10a1^Itga1_Itgb1	2.22951e-18		Clec1b^Klrb1b	2.32671e-19		Col13a1^Itga10_Itgb1	2.3832e-18
Col10a1^Itga2_Itgb1	2.43584e-18		Clec1b^Klrb1c	5.4323e-46		Col13a1^Itga11_Itgb1	1.80414e-18
Col11a2^Itga10_Itgb1	2.47701e-18		Clec1b^Pdpn	1.01234e-19		Col13a1^Itga1_Itgb1	3.4963e-26
Col11a2^Itga11_Itgb1	2.2901e-18		Clec4g^Lag3	1.51853e-24		Col13a1^Itga2_Itgb1	9.60263e-20
Col11a2^Itga1_Itgb1	2.04085e-18		Cntn1^Notch1	3.13367e-19		Col14a1^Cd44	1.6216e-19
Col11a2^Itga2_Itgb1	1.18305e-18		Cntn1^Notch2	3.25366e-19		Col14a1^Itga10_Itgb1	2.16717e-18
Col12a1^Itga10_Itgb1	2.40721e-18		Cntn1^Nrcam	7.81314e-20		Col14a1^Itga11_Itgb1	1.62335e-18
Col12a1^Itga11_Itgb1	1.2368e-18		Cntn2^Cntn1	6.46816e-19		Col14a1^Itga1_Itgb1	7.43668e-19
Col12a1^Itga1_Itgb1	4.94936e-19		Cntn2^Nrcam	5.27892e-19		Col14a1^Itga2_Itgb1	2.29335e-18
Col12a1^Itga2_Itgb1	1.21891e-18		Cntn2^Nrp1	6.90842e-19		Col15a1^Itga10_Itgb1	1.81898e-19
Col13a1^Itga10_Itgb1	2.08724e-18		Cntn3^Ptprg	4.53913e-19		Col15a1^Itga11_Itgb1	2.12978e-18
Col13a1^Itga11_Itgb1	1.97225e-18		Cntn6^Notch1	3.52053e-19		Col15a1^Itga1_Itgb1	2.14841e-18
Col13a1^Itga1_Itgb1	0.000299108		Cntn6^Ptprg	2.59865e-19		Col15a1^Itga2_Itgb1	2.13594e-18
Col13a1^Itga2_Itgb1	6.08923e-59		Col11a1^Ddr1	2.23311e-19		Col16a1^Itga10_Itgb1	2.03131e-18
Col14a1^Cd44	1.81669e-18		Col11a1^Itga10_Itgb1	4.2811e-19		Col16a1^Itga11_Itgb1	1.96154e-18
Col14a1^Itga10_Itgb1	1.08207e-19		Col11a1^Itga11_Itgb1	6.76634e-19		Col16a1^Itga1_Itgb1	4.73039e-55
Col14a1^Itga11_Itgb1	5.24324e-19		Col11a1^Itga1_Itgb1	3.90161e-19		Col16a1^Itga2_Itgb1	5.83777e-43
Col14a1^Itga1_Itgb1	2.56339e-18		Col11a1^Itga2_Itgb1	6.25025e-19		Col18a1^Gpc1	5.95106e-19
Col14a1^Itga2_Itgb1	1.98946e-18		Col11a2^Itga10_Itgb1	1.89203e-19		Col18a1^Gpc4	2.14797e-18
Col15a1^Itga10_Itgb1	1.36841e-18		Col11a2^Itga11_Itgb1	3.49721e-19		Col18a1^Itga10_Itgb1	2.02071e-18
Col15a1^Itga11_Itgb1	3.03192e-18		Col11a2^Itga1_Itgb1	4.19993e-31		Col18a1^Itga11_Itgb1	8.44935e-20
Col15a1^Itga1_Itgb1	2.11885e-18		Col11a2^Itga2_Itgb1	1.74213e-56		Col18a1^Itga1_Itgb1	2.15614e-18
Col15a1^Itga2_Itgb1	2.00611e-18		Col13a1^Itga10_Itgb1	3.0059e-19		Col18a1^Itga2_Itgb1	2.20395e-18
Col16a1^Itga10_Itgb1	1.98861e-18		Col13a1^Itga11_Itgb1	2.45423e-19		Col18a1^Itga3	2.27389e-18
Col16a1^Itga11_Itgb1	2.89279e-18		Col13a1^Itga1_Itgb1	9.35181e-25		Col18a1^Itga5	7.64825e-21
Col16a1^Itga1_Itgb1	1.19431e-18		Col13a1^Itga2_Itgb1	6.07869e-56		Col18a1^Itgb3	1.18906e-18
Col16a1^Itga2_Itgb1	1.64185e-18		Col14a1^Cd44	3.581e-19		Col18a1^Itgb5	2.22483e-18
Col18a1^Gpc1	1.56883e-18		Col14a1^Itga10_Itgb1	5.70239e-19		Col18a1^Kdr	7.66392e-19
Col18a1^Gpc4	2.1527e-18		Col14a1^Itga11_Itgb1	1.02541e-19		Col18a1^Ptprs	1.98424e-18
Col18a1^Itga10_Itgb1	2.92583e-19		Col14a1^Itga1_Itgb1	3.37597e-19		Col19a1^Itga10_Itgb1	2.43658e-18
Col18a1^Itga11_Itgb1	3.05502e-18		Col14a1^Itga2_Itgb1	2.32966e-19		Col19a1^Itga11_Itgb1	5.75507e-19
Col18a1^Itga1_Itgb1	2.4391e-18		Col15a1^Itga10_Itgb1	5.88471e-19		Col19a1^Itga1_Itgb1	1.41909e-18
Col18a1^Itga2_Itgb1	6.42375e-19		Col15a1^Itga11_Itgb1	6.01177e-19		Col19a1^Itga2_Itgb1	1.68906e-18
Col18a1^Itga3	2.76484e-19		Col15a1^Itga1_Itgb1	5.91586e-19		Col1a2^Cd36	2.05293e-18
Col18a1^Itga5	7.72591e-19		Col15a1^Itga2_Itgb1	6.44234e-19		Col1a2^Cd44	1.31631e-18
Col18a1^Itgb3	2.22961e-18		Col16a1^Itga10_Itgb1	2.47458e-19		Col1a2^Cd93	2.05993e-18
Col18a1^Itgb5	7.72762e-19		Col16a1^Itga11_Itgb1	4.83857e-19		Col1a2^Flt4	2.38926e-18
Col18a1^Kdr	2.42422e-18		Col16a1^Itga1_Itgb1	8.08097e-15		Col1a2^Gp6	1.99571e-18
Col18a1^Ptprs	2.16623e-18		Col16a1^Itga2_Itgb1	1.2617e-29		Col1a2^Itga10_Itgb1	2.27322e-18
Col19a1^Itga10_Itgb1	1.98287e-18		Col18a1^Gpc1	3.55276e-19		Col1a2^Itga11_Itgb1	2.22393e-18
Col19a1^Itga11_Itgb1	1.23238e-18		Col18a1^Gpc4	6.81499e-19		Col1a2^Itga1_Itgb1	2.74666e-19
Col19a1^Itga1_Itgb1	1.07332e-18		Col18a1^Itga10_Itgb1	3.95554e-19		Col1a2^Itga2_Itgb1	2.28641e-18
Col19a1^Itga2_Itgb1	2.30201e-18		Col18a1^Itga11_Itgb1	5.10919e-19		Col1a2^Itga2b	6.72102e-19
Col1a2^Cd36	2.78355e-18		Col18a1^Itga1_Itgb1	4.72764e-19		Col1a2^Itga3_Itgb1	4.36392e-19
Col1a2^Cd44	2.82206e-18		Col18a1^Itga2_Itgb1	5.41125e-19		Col1a2^Itga9_Itgb1	4.64494e-19
Col1a2^Cd93	2.29459e-18		Col18a1^Itga3	1.84639e-19		Col1a2^Itgav_Itgb8	2.74444e-18
Col1a2^Flt4	1.04877e-18		Col18a1^Itga5	4.37251e-19		Col1a2^Itgb3	2.06591e-18
Col1a2^Itga10_Itgb1	2.17692e-18		Col18a1^Itgb3	2.90566e-19		Col1a2^Sdc1	1.90846e-18
Col1a2^Itga11_Itgb1	2.79009e-18		Col18a1^Itgb5	5.5343e-19		Col20a1^Itga10_Itgb1	2.63255e-19
Col1a2^Itga1_Itgb1	2.86498e-18		Col18a1^Kdr	5.14508e-19		Col20a1^Itga11_Itgb1	6.09136e-19
Col1a2^Itga2_Itgb1	2.40007e-18		Col18a1^Ptprs	3.77322e-19		Col20a1^Itga1_Itgb1	2.34649e-18
Col1a2^Itga2b	1.84633e-18		Col19a1^Itga10_Itgb1	6.91488e-19		Col20a1^Itga2_Itgb1	1.28267e-18
Col1a2^Itga3_Itgb1	1.96524e-18		Col19a1^Itga11_Itgb1	1.37388e-19		Col26a1^Itga10_Itgb1	2.09357e-18
Col1a2^Itga9_Itgb1	2.28134e-18		Col19a1^Itga1_Itgb1	2.64201e-19		Col26a1^Itga11_Itgb1	2.25862e-18
Col1a2^Itgav_Itgb8	1.16631e-18		Col19a1^Itga2_Itgb1	4.35417e-19		Col26a1^Itga1_Itgb1	2.22448e-18
Col1a2^Itgb3	5.94097e-19		Col1a1^Cd36	3.52196e-19		Col26a1^Itga2_Itgb1	2.24601e-18
Col1a2^Sdc1	1.40553e-18		Col1a1^Cd44	1.70859e-19		Col27a1^Itga10_Itgb1	2.05534e-18
Col20a1^Itga10_Itgb1	2.65301e-18		Col1a1^Cd93	5.3439e-19		Col27a1^Itga11_Itgb1	5.71648e-19
Col20a1^Itga11_Itgb1	2.75006e-18		Col1a1^Ddr1	5.90914e-19		Col27a1^Itga1_Itgb1	1.53083e-34
Col20a1^Itga1_Itgb1	2.4434e-18		Col1a1^Ddr2	1.72331e-19		Col27a1^Itga2_Itgb1	1.01116e-25
Col20a1^Itga2_Itgb1	2.2292e-18		Col1a1^Flt4	2.51219e-19		Col28a1^Itga10_Itgb1	1.1168e-18
Col26a1^Itga10_Itgb1	2.20093e-18		Col1a1^Gp6	3.68532e-19		Col28a1^Itga11_Itgb1	2.11921e-18
Col26a1^Itga11_Itgb1	2.68968e-18		Col1a1^Itga10_Itgb1	4.20449e-19		Col28a1^Itga1_Itgb1	2.45206e-19
Col26a1^Itga1_Itgb1	1.7017e-18		Col1a1^Itga11_Itgb1	5.68134e-19		Col28a1^Itga2_Itgb1	1.23185e-18
Col26a1^Itga2_Itgb1	1.10135e-18		Col1a1^Itga1_Itgb1	2.5378e-19		Col3a1^Ddr1	1.00636e-18
Col27a1^Itga10_Itgb1	6.73768e-19		Col1a1^Itga2_Itgb1	5.92215e-19		Col3a1^Ddr2	1.60635e-19
Col27a1^Itga11_Itgb1	2.84291e-18		Col1a1^Itga3_Itgb1	4.49935e-19		Col3a1^Itga10_Itgb1	1.08892e-18
Col27a1^Itga1_Itgb1	0.00024241		Col1a1^Itga5	3.9174e-19		Col3a1^Itga11_Itgb1	2.14809e-18
Col27a1^Itga2_Itgb1	2.28318e-54		Col1a1^Itga9_Itgb1	1.69228e-19		Col3a1^Itga1_Itgb1	1.33617e-18
Col4a1^Cd44	0.00519211		Col1a1^Itgav_Itgb8	3.13993e-19		Col3a1^Itga2_Itgb1	1.94207e-18
Col4a1^Cd47	0.00506665		Col1a1^Sdc1	1.18484e-19		Col3a1^Mag	2.25284e-18
Col4a1^Cd93	0.00126016		Col1a2^Cd36	2.36026e-19		Col4a1^Cd44	2.00824e-28
Col4a1^Itga10_Itgb1	2.05357e-19		Col1a2^Cd44	3.99781e-19		Col4a1^Cd47	3.38495e-29
Col4a1^Itga11_Itgb1	2.12322e-18		Col1a2^Cd93	4.13208e-19		Col4a1^Cd93	1.08353e-29
Col4a1^Itga1_Itgb1	0.000306106		Col1a2^Flt4	7.28173e-20		Col4a1^Gp6	2.50483e-18
Col4a1^Itga2_Itgb1	4.84235e-59		Col1a2^Gp6	3.43383e-19		Col4a1^Itga10_Itgb1	2.16373e-18
Col4a1^Itga3_Itgb1	2.2552e-18		Col1a2^Itga10_Itgb1	4.87523e-19		Col4a1^Itga11_Itgb1	1.63545e-18
Col4a1^Itga9_Itgb1	1.95065e-23		Col1a2^Itga11_Itgb1	3.74372e-19		Col4a1^Itga1_Itgb1	4.83861e-37
Col4a1^Itgav_Itgb8	2.08612e-18		Col1a2^Itga1_Itgb1	3.51613e-19		Col4a1^Itga2_Itgb1	2.47676e-28
Col4a1^Sdc1	1.70516e-29		Col1a2^Itga2_Itgb1	2.52151e-19		Col4a1^Itga3_Itgb1	2.31822e-18
Col4a2^Cd44	0.00859002		Col1a2^Itga2b	3.83644e-19		Col4a1^Itga9_Itgb1	3.17004e-59
Col4a2^Cd93	0.00270057		Col1a2^Itga3_Itgb1	6.79757e-21		Col4a1^Itgav_Itgb8	2.25235e-18
Col4a2^Itga10_Itgb1	1.42642e-18		Col1a2^Itga9_Itgb1	7.77895e-19		Col4a1^Sdc1	1.87977e-31
Col4a2^Itga11_Itgb1	2.6958e-18		Col1a2^Itgav_Itgb8	6.25109e-19		Col4a2^Cd44	3.68163e-25
Col4a2^Itga1_Itgb1	0.00111877		Col1a2^Itgb3	6.58111e-19		Col4a2^Cd93	1.98466e-25
Col4a2^Itga2_Itgb1	2.03527e-51		Col1a2^Sdc1	5.75398e-19		Col4a2^Gp6	1.94409e-18
Col4a2^Itga3_Itgb1	2.19081e-18		Col20a1^Itga10_Itgb1	4.67995e-19		Col4a2^Itga10_Itgb1	7.53465e-19
Col4a2^Itga9_Itgb1	1.66139e-14		Col20a1^Itga11_Itgb1	2.89669e-19		Col4a2^Itga11_Itgb1	4.64922e-19
Col4a2^Itgav_Itgb8	1.27478e-18		Col20a1^Itga1_Itgb1	3.87239e-19		Col4a2^Itga1_Itgb1	4.04423e-32
Col4a2^Itgb3	0.000148922		Col20a1^Itga2_Itgb1	3.2453e-19		Col4a2^Itga2_Itgb1	1.60363e-21
Col4a2^Itgb5	0.000894853		Col22a1^Itga10_Itgb1	2.20435e-19		Col4a2^Itga3_Itgb1	2.28912e-18
Col4a2^Sdc1	3.23629e-26		Col22a1^Itga11_Itgb1	3.65833e-19		Col4a2^Itga9_Itgb1	3.13826e-53
Col4a3^Cd44	2.37305e-18		Col22a1^Itga1_Itgb1	3.08387e-19		Col4a2^Itgav_Itgb8	1.3004e-18
Col4a3^Cd47	2.02287e-18		Col22a1^Itga2_Itgb1	6.34336e-19		Col4a2^Itgb3	9.71966e-31
Col4a3^Cd93	2.45339e-18		Col26a1^Itga10_Itgb1	4.21157e-19		Col4a2^Itgb5	1.1082e-43
Col4a3^Itga10_Itgb1	1.95039e-18		Col26a1^Itga11_Itgb1	3.50932e-19		Col4a2^Sdc1	3.97515e-17
Col4a3^Itga11_Itgb1	2.3881e-18		Col26a1^Itga1_Itgb1	4.78174e-19		Col4a3^Cd44	1.78268e-18
Col4a3^Itga1_Itgb1	1.2211e-18		Col26a1^Itga2_Itgb1	7.53659e-19		Col4a3^Cd47	6.53024e-19
Col4a3^Itga2_Itgb1	2.40214e-18		Col27a1^Itga10_Itgb1	3.54967e-19		Col4a3^Cd93	1.79139e-18
Col4a3^Itga3_Itgb1	2.6131e-18		Col27a1^Itga11_Itgb1	2.92004e-19		Col4a3^Gp6	8.22422e-19
Col4a3^Itga9_Itgb1	2.32993e-18		Col27a1^Itga1_Itgb1	4.87846e-15		Col4a3^Itga10_Itgb1	2.06064e-18
Col4a3^Itgav_Itgb8	5.60652e-19		Col27a1^Itga2_Itgb1	1.63063e-38		Col4a3^Itga11_Itgb1	1.89988e-18
Col4a3^Itgb3	2.69553e-18		Col2a1^Cd44	4.81793e-19		Col4a3^Itga1_Itgb1	8.51579e-19
Col4a3^Sdc1	2.08921e-18		Col2a1^Ddr1	3.00305e-19		Col4a3^Itga2_Itgb1	2.24759e-18
Col4a4^Cd44	1.4861e-18		Col2a1^Gp6	4.49558e-19		Col4a3^Itga3_Itgb1	2.32547e-18
Col4a4^Cd47	9.0957e-19		Col2a1^Itga10_Itgb1	2.27254e-19		Col4a3^Itga9_Itgb1	1.42017e-18
Col4a4^Cd93	1.81286e-18		Col2a1^Itga11_Itgb1	3.71546e-19		Col4a3^Itgav_Itgb8	2.15313e-18
Col4a4^Itga10_Itgb1	2.6429e-18		Col2a1^Itga1_Itgb1	5.79766e-20		Col4a3^Itgb3	1.2227e-18
Col4a4^Itga11_Itgb1	2.38124e-18		Col2a1^Itga2_Itgb1	2.89923e-20		Col4a3^Sdc1	2.48613e-19
Col4a4^Itga1_Itgb1	2.76357e-18		Col2a1^Itga2b	5.90507e-19		Col4a4^Cd44	5.80941e-19
Col4a4^Itga2_Itgb1	1.42703e-18		Col2a1^Itga3_Itgb1	2.56198e-19		Col4a4^Cd47	2.22473e-18
Col4a4^Itga3_Itgb1	1.26889e-18		Col2a1^Itga9_Itgb1	5.48453e-19		Col4a4^Cd93	8.23792e-19
Col4a4^Itga9_Itgb1	1.14074e-18		Col2a1^Itgav_Itgb8	7.08333e-19		Col4a4^Gp6	7.41874e-19
Col4a4^Itgav_Itgb8	2.14327e-18		Col2a1^Mag	1.49417e-19		Col4a4^Itga10_Itgb1	7.66995e-19
Col4a4^Itgb3	4.09214e-19		Col2a1^Sdc1	5.15042e-19		Col4a4^Itga11_Itgb1	1.77957e-18
Col4a4^Sdc1	1.35925e-18		Col2a1^Tnfrsf10b	3.52962e-19		Col4a4^Itga1_Itgb1	2.6074e-18
Col4a5^Cd44	5.29737e-20		Col3a1^Ddr1	5.35918e-19		Col4a4^Itga2_Itgb1	2.34195e-18
Col4a5^Cd47	2.07995e-18		Col3a1^Ddr2	7.73971e-20		Col4a4^Itga3_Itgb1	2.33136e-18
Col4a5^Cd93	2.25099e-18		Col3a1^Itga10_Itgb1	4.27154e-20		Col4a4^Itga9_Itgb1	1.55966e-18
Col4a5^Itga10_Itgb1	2.32411e-18		Col3a1^Itga11_Itgb1	3.64697e-19		Col4a4^Itgav_Itgb8	2.21996e-18
Col4a5^Itga11_Itgb1	2.51598e-18		Col3a1^Itga1_Itgb1	4.34014e-19		Col4a4^Itgb3	2.39049e-18
Col4a5^Itga1_Itgb1	5.0729e-19		Col3a1^Itga2_Itgb1	6.37748e-19		Col4a4^Sdc1	1.56131e-18
Col4a5^Itga2_Itgb1	1.15972e-20		Col3a1^Mag	7.28209e-19		Col4a5^Cd44	5.66404e-19
Col4a5^Itga3_Itgb1	2.31304e-18		Col4a1^Cd44	8.99793e-05		Col4a5^Cd47	1.90784e-18
Col4a5^Itga9_Itgb1	2.64523e-18		Col4a1^Cd47	3.63341e-06		Col4a5^Cd93	6.07757e-19
Col4a5^Itgav_Itgb8	2.15744e-18		Col4a1^Cd93	2.42494e-13		Col4a5^Gp6	2.29828e-18
Col4a5^Sdc1	6.49445e-19		Col4a1^Gp6	7.76898e-22		Col4a5^Itga10_Itgb1	2.5649e-18
Col5a1^Itga10_Itgb1	1.93983e-19		Col4a1^Itga10_Itgb1	4.10934e-19		Col4a5^Itga11_Itgb1	2.31269e-18
Col5a1^Itga11_Itgb1	2.24136e-18		Col4a1^Itga11_Itgb1	3.25788e-19		Col4a5^Itga1_Itgb1	2.32194e-18
Col5a1^Itga1_Itgb1	3.5906e-46		Col4a1^Itga1_Itgb1	3.35459e-21		Col4a5^Itga2_Itgb1	2.277e-18
Col5a1^Itga2_Itgb1	5.94094e-110		Col4a1^Itga2_Itgb1	1.36303e-45		Col4a5^Itga3_Itgb1	1.90397e-18
Col5a1^Sdc3	5.43371e-61		Col4a1^Itga3_Itgb1	3.8006e-19		Col4a5^Itga9_Itgb1	1.93242e-18
Col5a2^Ddr1	2.19604e-18		Col4a1^Itga9_Itgb1	7.9392e-34		Col4a5^Itgav_Itgb8	1.98452e-18
Col5a2^Itga10_Itgb1	1.10041e-18		Col4a1^Itgav_Itgb8	4.1305e-19		Col4a5^Sdc1	2.30816e-18
Col5a2^Itga11_Itgb1	2.94336e-20		Col4a1^Sdc1	7.29854e-09		Col5a1^Itga10_Itgb1	3.40551e-19
Col5a2^Itga1_Itgb1	2.43929e-18		Col4a2^Cd44	7.10398e-06		Col5a1^Itga11_Itgb1	1.39696e-18
Col5a2^Itga2_Itgb1	2.2202e-18		Col4a2^Cd93	6.67289e-15		Col5a1^Itga1_Itgb1	0.00611118
Col5a3^Itga10_Itgb1	6.44892e-19		Col4a2^Gp6	3.50975e-19		Col5a1^Itga2_Itgb1	0.00183659
Col5a3^Itga11_Itgb1	4.53314e-20		Col4a2^Itga10_Itgb1	9.38005e-19		Col5a1^Sdc3	0.00635217
Col5a3^Itga1_Itgb1	2.63138e-18		Col4a2^Itga11_Itgb1	5.10851e-19		Col5a2^Ddr1	8.03307e-19
Col5a3^Itga2_Itgb1	1.23143e-18		Col4a2^Itga1_Itgb1	6.84282e-21		Col5a2^Itga10_Itgb1	4.13398e-19
Col5a3^Sdc3	2.7274e-18		Col4a2^Itga2_Itgb1	1.90159e-48		Col5a2^Itga11_Itgb1	1.02486e-18
Col6a2^Cd44	2.46187e-18		Col4a2^Itga3_Itgb1	2.18386e-19		Col5a2^Itga1_Itgb1	1.53976e-18
Col6a2^Itga10_Itgb1	1.84824e-18		Col4a2^Itga9_Itgb1	1.53407e-35		Col5a2^Itga2_Itgb1	2.16335e-18
Col6a2^Itga11_Itgb1	9.41641e-19		Col4a2^Itgav_Itgb8	3.66195e-19		Col5a3^Itga10_Itgb1	1.8299e-18
Col6a2^Itga1_Itgb1	1.94543e-18		Col4a2^Itgb3	1.40311e-24		Col5a3^Itga11_Itgb1	2.25288e-18
Col6a2^Itga2_Itgb1	2.42472e-19		Col4a2^Itgb5	7.2857e-23		Col5a3^Itga1_Itgb1	9.9129e-19
Col6a2^Itga3_Itgb1	2.35851e-18		Col4a2^Sdc1	3.06605e-11		Col5a3^Itga2_Itgb1	2.10455e-18
Col6a2^Itga9_Itgb1	2.09678e-18		Col4a3^Cd44	4.19554e-19		Col5a3^Sdc3	1.9793e-18
Col6a2^Itgav_Itgb8	1.60171e-18		Col4a3^Cd47	1.61654e-19		Col6a2^Cd44	2.38842e-18
Col6a2^Sdc1	1.77589e-18		Col4a3^Cd93	8.77811e-20		Col6a2^Gp6	2.41069e-18
Col6a5^Cd44	2.23904e-18		Col4a3^Gp6	9.20222e-20		Col6a2^Itga10_Itgb1	1.8723e-18
Col6a5^Itga10_Itgb1	1.12951e-18		Col4a3^Itga10_Itgb1	1.04724e-19		Col6a2^Itga11_Itgb1	1.03486e-18
Col6a5^Itga11_Itgb1	2.9082e-18		Col4a3^Itga11_Itgb1	6.25843e-19		Col6a2^Itga1_Itgb1	3.36822e-19
Col6a5^Itga1_Itgb1	2.61441e-18		Col4a3^Itga1_Itgb1	4.20152e-19		Col6a2^Itga2_Itgb1	4.13477e-19
Col6a5^Itga2_Itgb1	2.6508e-18		Col4a3^Itga2_Itgb1	5.77777e-19		Col6a2^Itga3_Itgb1	6.52891e-20
Col6a5^Itga3_Itgb1	2.23949e-18		Col4a3^Itga3_Itgb1	2.96205e-19		Col6a2^Itga9_Itgb1	1.69495e-18
Col6a5^Itga9_Itgb1	1.47459e-18		Col4a3^Itga9_Itgb1	1.49793e-19		Col6a2^Itgav_Itgb8	2.34214e-18
Col6a5^Itgav_Itgb8	2.21352e-18		Col4a3^Itgav_Itgb8	1.59006e-19		Col6a2^Sdc1	2.42152e-18
Col6a5^Sdc1	2.50021e-18		Col4a3^Itgb3	6.00945e-19		Col6a5^Cd44	1.09704e-18
Col6a6^Cd44	2.59199e-18		Col4a3^Sdc1	7.3131e-19		Col6a5^Gp6	1.98477e-19
Col6a6^Itga10_Itgb1	2.06197e-18		Col4a4^Cd44	3.35368e-19		Col6a5^Itga10_Itgb1	2.09584e-18
Col6a6^Itga11_Itgb1	2.09736e-18		Col4a4^Cd47	3.29571e-19		Col6a5^Itga11_Itgb1	4.75336e-21
Col6a6^Itga1_Itgb1	1.95258e-18		Col4a4^Cd93	5.20634e-19		Col6a5^Itga1_Itgb1	9.02845e-19
Col6a6^Itga2_Itgb1	1.19461e-18		Col4a4^Gp6	5.76639e-19		Col6a5^Itga2_Itgb1	2.08889e-18
Col6a6^Itga3_Itgb1	2.38635e-19		Col4a4^Itga10_Itgb1	5.67109e-19		Col6a5^Itga3_Itgb1	9.98746e-19
Col6a6^Itga9_Itgb1	2.94009e-19		Col4a4^Itga11_Itgb1	6.76605e-19		Col6a5^Itga9_Itgb1	4.32241e-19
Col6a6^Itgav_Itgb8	1.23656e-19		Col4a4^Itga1_Itgb1	5.75146e-19		Col6a5^Itgav_Itgb8	2.47646e-18
Col6a6^Sdc1	2.3195e-18		Col4a4^Itga2_Itgb1	2.55738e-19		Col6a5^Sdc1	2.47967e-18
Col7a1^Itga10_Itgb1	9.71519e-19		Col4a4^Itga3_Itgb1	7.8645e-19		Col6a6^Cd44	7.8924e-19
Col7a1^Itga11_Itgb1	2.33847e-18		Col4a4^Itga9_Itgb1	4.22456e-19		Col6a6^Gp6	8.62052e-19
Col7a1^Itga1_Itgb1	1.10451e-18		Col4a4^Itgav_Itgb8	1.83078e-19		Col6a6^Itga10_Itgb1	1.88398e-18
Col7a1^Itga2_Itgb1	2.21975e-18		Col4a4^Itgb3	2.29671e-19		Col6a6^Itga11_Itgb1	2.07564e-18
Col8a1^Itga10_Itgb1	2.37529e-18		Col4a4^Sdc1	4.00335e-19		Col6a6^Itga1_Itgb1	2.35968e-18
Col8a1^Itga11_Itgb1	1.99639e-18		Col4a5^Cd44	1.76471e-20		Col6a6^Itga2_Itgb1	2.0182e-18
Col8a1^Itga1_Itgb1	8.49793e-19		Col4a5^Cd47	7.60298e-19		Col6a6^Itga3_Itgb1	4.58618e-19
Col8a1^Itga2_Itgb1	2.89967e-18		Col4a5^Cd93	5.69446e-19		Col6a6^Itga9_Itgb1	2.93333e-19
Col8a2^Itga10_Itgb1	2.74241e-18		Col4a5^Gp6	2.75296e-19		Col6a6^Itgav_Itgb8	1.05704e-18
Col8a2^Itga11_Itgb1	2.50138e-18		Col4a5^Itga10_Itgb1	2.35147e-19		Col6a6^Sdc1	1.72334e-18
Col8a2^Itga1_Itgb1	2.83093e-19		Col4a5^Itga11_Itgb1	4.08448e-19		Col7a1^Itga10_Itgb1	1.44167e-18
Col8a2^Itga2_Itgb1	1.95964e-18		Col4a5^Itga1_Itgb1	2.20746e-19		Col7a1^Itga11_Itgb1	1.92809e-18
Col8a2^Slc4a11	2.07253e-18		Col4a5^Itga2_Itgb1	1.27523e-19		Col7a1^Itga1_Itgb1	2.36067e-18
Col9a2^Cd44	1.38632e-18		Col4a5^Itga3_Itgb1	3.0543e-19		Col7a1^Itga2_Itgb1	2.12892e-18
Col9a2^Itga10_Itgb1	1.93773e-18		Col4a5^Itga9_Itgb1	3.02116e-19		Col8a1^Itga10_Itgb1	2.28688e-18
Col9a2^Itga11_Itgb1	1.92686e-18		Col4a5^Itgav_Itgb8	2.44567e-19		Col8a1^Itga11_Itgb1	2.23931e-18
Col9a2^Itga1_Itgb1	1.54627e-18		Col4a5^Sdc1	4.48767e-19		Col8a1^Itga1_Itgb1	7.142e-19
Col9a2^Itga2_Itgb1	1.1825e-18		Col5a1^Itga10_Itgb1	2.63393e-19		Col8a1^Itga2_Itgb1	2.1135e-18
Col9a2^Itga3_Itgb1	5.0296e-19		Col5a1^Itga11_Itgb1	4.40752e-19		Col8a2^Itga10_Itgb1	1.9316e-18
Col9a2^Itga9_Itgb1	2.01736e-18		Col5a1^Itga1_Itgb1	6.25446e-36		Col8a2^Itga11_Itgb1	2.28672e-18
Col9a2^Itgav_Itgb8	2.204e-18		Col5a1^Itga2_Itgb1	1.04461e-81		Col8a2^Itga1_Itgb1	8.57518e-19
Col9a2^Mag	2.49961e-18		Col5a1^Sdc3	9.31994e-43		Col8a2^Itga2_Itgb1	5.69637e-21
Col9a2^Sdc1	2.66933e-18		Col5a2^Ddr1	5.09161e-19		Col8a2^Slc4a11	9.54186e-19
Col9a3^Cd44	1.01233e-18		Col5a2^Itga10_Itgb1	6.63063e-19		Col9a2^Cd44	9.9742e-19
Col9a3^Itga10_Itgb1	1.63432e-18		Col5a2^Itga11_Itgb1	1.55973e-19		Col9a2^Gp6	2.22766e-18
Col9a3^Itga11_Itgb1	2.53338e-18		Col5a2^Itga1_Itgb1	1.72645e-19		Col9a2^Itga10_Itgb1	1.23154e-18
Col9a3^Itga1_Itgb1	2.01283e-18		Col5a2^Itga2_Itgb1	8.07236e-20		Col9a2^Itga11_Itgb1	2.1805e-18
Col9a3^Itga2_Itgb1	1.34808e-18		Col5a3^Itga10_Itgb1	2.04546e-19		Col9a2^Itga1_Itgb1	7.39398e-19
Col9a3^Itga3_Itgb1	1.99788e-18		Col5a3^Itga11_Itgb1	3.28926e-19		Col9a2^Itga2_Itgb1	2.43221e-18
Col9a3^Itga9_Itgb1	2.81029e-18		Col5a3^Itga1_Itgb1	1.25584e-19		Col9a2^Itga3_Itgb1	4.21455e-19
Col9a3^Itgav_Itgb8	1.19283e-19		Col5a3^Itga2_Itgb1	1.92431e-19		Col9a2^Itga9_Itgb1	2.27277e-18
Col9a3^Mag	2.08677e-18		Col5a3^Sdc3	1.90083e-19		Col9a2^Itgav_Itgb8	2.20408e-18
Col9a3^Sdc1	1.3407e-18		Col6a1^Cd44	2.48237e-19		Col9a2^Mag	8.40713e-19
Colq^Musk	2.64828e-18		Col6a1^Gp6	6.44568e-19		Col9a2^Sdc1	1.98448e-19
Comp^Cd36	1.96388e-18		Col6a1^Itga10_Itgb1	1.49507e-19		Col9a3^Cd44	2.20727e-18
Comp^Cd47	1.31229e-19		Col6a1^Itga11_Itgb1	3.7403e-19		Col9a3^Gp6	2.36706e-18
Comp^Itga3_Itgb1	2.19609e-18		Col6a1^Itga1_Itgb1	1.47751e-19		Col9a3^Itga10_Itgb1	2.4745e-18
Comp^Itga5	2.08955e-18		Col6a1^Itga2_Itgb1	2.45045e-19		Col9a3^Itga11_Itgb1	2.24294e-18
Comp^Itgav_Itgb3	6.97085e-19		Col6a1^Itga3_Itgb1	2.99374e-19		Col9a3^Itga1_Itgb1	2.24069e-18
Comp^Sdc1	1.80437e-18		Col6a1^Itga6	4.72984e-19		Col9a3^Itga2_Itgb1	7.16865e-19
Copa^Cd74	0.103501		Col6a1^Itga9_Itgb1	4.9698e-19		Col9a3^Itga3_Itgb1	9.15607e-19
Copa^P2ry6	0.00013915		Col6a1^Itgav_Itgb8	9.69385e-20		Col9a3^Itga9_Itgb1	2.14757e-18
Cort^Adra2a	2.30193e-18		Col6a1^Sdc1	1.77468e-19		Col9a3^Itgav_Itgb8	1.71649e-18
Cort^Grm7	7.4405e-19		Col6a2^Cd44	7.02056e-19		Col9a3^Mag	4.98352e-19
Cort^Mrgprx2	1.29428e-18		Col6a2^Gp6	1.66787e-19		Col9a3^Sdc1	1.9216e-18
Cort^Sstr2	0.000985719		Col6a2^Itga10_Itgb1	3.61144e-19		Colq^Musk	1.6422e-18
Cort^Sstr4	1.54043e-19		Col6a2^Itga11_Itgb1	2.97149e-19		Comp^Cd36	2.3996e-18
Cp^Slc40a1	1.75024e-31		Col6a2^Itga1_Itgb1	3.27757e-19		Comp^Cd47	2.27582e-18
Crlf2^Crlf2_Il7r_Tslp	1.91067e-18		Col6a2^Itga2_Itgb1	1.82113e-19		Comp^Itga3_Itgb1	2.0377e-18
Crp^Olr1	1.26735e-18		Col6a2^Itga3_Itgb1	5.39206e-19		Comp^Itga5	2.08147e-18
Crtam^Cadm1	0.00909597		Col6a2^Itga9_Itgb1	4.17428e-19		Comp^Itgav_Itgb3	2.05788e-18
Csf1^Celsr3	0.00094503		Col6a2^Itgav_Itgb8	1.13898e-19		Comp^Sdc1	2.17483e-18
Csf1^Csf2ra	0.0565339		Col6a2^Sdc1	4.85318e-19		Copa^Cd74	0.0630211
Csf1^Csf3r	0.0398798		Col6a3^Cd44	3.24433e-19		Copa^P2ry6	0.00794702
Csf1^Sirpa	0.042919		Col6a3^Gp6	5.03577e-19		Cort^Adra2a	1.61029e-18
Csf2^Csf1r	0.0205817		Col6a3^Itga10_Itgb1	1.52744e-19		Cort^Grm7	2.18731e-18
Csf2^Csf2ra_Csf2rb	0.0267942		Col6a3^Itga11_Itgb1	6.04738e-19		Cort^Mrgprx2	1.74451e-18
Csf2^Csf3r	0.0227126		Col6a3^Itga1_Itgb1	4.49652e-19		Cort^Sstr2	2.5259e-158
Csf2^Il3ra	0.0195469		Col6a3^Itga2_Itgb1	3.32916e-19		Cp^Slc40a1	1.29808e-33
Csf2^Itga9	0.000729965		Col6a3^Itga3_Itgb1	5.16803e-19		Crlf2^Crlf2_Il7r_Tslp	1.15651e-18
Csf2^Itgb1	0.0242645		Col6a3^Itga9_Itgb1	4.68969e-19		Crp^Olr1	2.00395e-18
Csf2^Sdc2	0.00255847		Col6a3^Itgav_Itgb8	6.1544e-19		Crtam^Cadm1	2.91646e-182
Csf3^Csf1r	2.14497e-18		Col6a3^Sdc1	2.12793e-19		Csf1^Celsr3	7.76448e-13
Csf3^Csf2ra	2.45278e-18		Col6a5^Cd44	2.66627e-19		Csf1^Csf2ra	0.115565
Csf3^Csf3r	2.15902e-18		Col6a5^Gp6	3.81792e-19		Csf1^Csf3r	0.0736834
Cspg4^Itga3_Itgb1	2.90919e-19		Col6a5^Itga10_Itgb1	4.28421e-19		Csf1^Sirpa	0.0997794
Ctf1^Il6st_Lifr	1.99732e-18		Col6a5^Itga11_Itgb1	2.10004e-19		Csf1_Il34^Csf1r	1.82994e-18
Cx3cl1^Cx3cr1	0.00444167		Col6a5^Itga1_Itgb1	2.03403e-19		Csf2^Csf1r	6.94989e-220
Cx3cl1^Itgav	0.00482239		Col6a5^Itga2_Itgb1	4.26317e-19		Csf2^Csf2ra_Csf2rb	3.49837e-213
Cx3cl1^Itgb3	0.00233546		Col6a5^Itga3_Itgb1	3.78553e-20		Csf2^Csf3r	1.18056e-219
Cxcl10^Adra2a	2.04124e-18		Col6a5^Itga9_Itgb1	4.03703e-19		Csf2^Il3ra	2.74905e-208
Cxcl10^Ccr3	2.60359e-19		Col6a5^Itgav_Itgb8	6.54119e-19		Csf2^Itga9	4.08291e-236
Cxcl10^Cxcr3	4.4053e-26		Col6a5^Sdc1	6.54373e-19		Csf2^Itgb1	4.5033e-204
Cxcl10^Dpp4	0.00132348		Col6a6^Cd44	4.94586e-19		Csf2^Sdc2	3.52967e-207
Cxcl10^Grm7	2.2555e-18		Col6a6^Gp6	4.77036e-19		Csf3^Csf1r	2.10424e-18
Cxcl10^Sdc4	0.000969625		Col6a6^Itga10_Itgb1	5.57726e-19		Csf3^Csf2ra	2.1719e-18
Cxcl10^Tlr4	0.00401292		Col6a6^Itga11_Itgb1	1.14087e-19		Csf3^Csf3r	1.93019e-18
Cxcl12^Ackr3	2.04964e-18		Col6a6^Itga1_Itgb1	3.40795e-19		Cspg4^Itga3_Itgb1	2.32344e-18
Cxcl12^Adra2a	1.43077e-19		Col6a6^Itga2_Itgb1	3.41996e-19		Ctf1^Il6st_Lifr	1.57806e-18
Cxcl12^Ccr4	2.57587e-18		Col6a6^Itga3_Itgb1	4.07334e-19		Cx3cl1^Cx3cr1	1.93033e-182
Cxcl12^Cd4	1.26557e-18		Col6a6^Itga9_Itgb1	3.14888e-19		Cx3cl1^Itgav	5.99296e-174
Cxcl12^Cxcr3	1.88327e-18		Col6a6^Itgav_Itgb8	3.62089e-19		Cx3cl1^Itgb3	7.29515e-179
Cxcl12^Cxcr4	2.36193e-18		Col6a6^Sdc1	6.25116e-19		Cxcl10^Adra2a	4.04149e-19
Cxcl12^Dpp4	2.67523e-18		Col7a1^Itga10_Itgb1	5.91488e-19		Cxcl10^Ccr3	2.26546e-57
Cxcl12^Grm7	9.64157e-19		Col7a1^Itga11_Itgb1	3.41098e-19		Cxcl10^Cxcr3	1.10826e-18
Cxcl12^Itga4	9.61476e-19		Col7a1^Itga1_Itgb1	6.18611e-19		Cxcl10^Dpp4	4.63118e-11
Cxcl12^Itga5	1.71808e-18		Col7a1^Itga2_Itgb1	2.69679e-19		Cxcl10^Grm7	2.1965e-18
Cxcl12^Itgav	2.26999e-18		Col8a1^Itga10_Itgb1	5.42319e-19		Cxcl10^Sdc4	1.05944e-06
Cxcl12^Itgb1	1.83841e-19		Col8a1^Itga11_Itgb1	4.05674e-19		Cxcl10^Tlr4	7.97892e-25
Cxcl12^Itgb3	1.37744e-18		Col8a1^Itga1_Itgb1	2.36206e-19		Cxcl12^Ackr3	2.27103e-18
Cxcl12^Sdc4	2.53033e-18		Col8a1^Itga2_Itgb1	5.51003e-19		Cxcl12^Adra2a	1.46098e-18
Cxcl13^Ackr4	7.62096e-19		Col8a2^Itga10_Itgb1	5.4151e-19		Cxcl12^Ccr4	2.03517e-18
Cxcl13^Adra2a	2.46679e-19		Col8a2^Itga11_Itgb1	6.07933e-20		Cxcl12^Cd4	2.11321e-18
Cxcl13^Ccr10	6.20763e-19		Col8a2^Itga1_Itgb1	5.27543e-19		Cxcl12^Cxcr3	3.24487e-19
Cxcl13^Cxcr3	3.92797e-37		Col8a2^Itga2_Itgb1	6.30214e-19		Cxcl12^Cxcr4	1.86336e-18
Cxcl13^Cxcr5	1.4885e-45		Col8a2^Slc4a11	3.90549e-19		Cxcl12^Dpp4	1.84964e-18
Cxcl13^Grm7	2.49332e-18		Col9a1^Cd44	1.84504e-19		Cxcl12^Grm7	1.97193e-18
Cxcl13^Oprd1	2.65443e-18		Col9a1^Gp6	4.52379e-19		Cxcl12^Itga4	4.0436e-19
Cxcl14^Cxcr4	9.77242e-25		Col9a1^Itga10_Itgb1	4.41044e-19		Cxcl12^Itga5	2.05543e-18
Cxcl16^Adra2a	4.89219e-19		Col9a1^Itga11_Itgb1	3.49388e-19		Cxcl12^Itgav	2.51789e-18
Cxcl16^Cxcr6	6.87708e-67		Col9a1^Itga1_Itgb1	3.73668e-19		Cxcl12^Itgb1	1.03266e-18
Cxcl16^Grm7	6.71963e-19		Col9a1^Itga2_Itgb1	4.57555e-19		Cxcl12^Itgb3	2.21525e-18
Cxcl17^Gpr35	2.42571e-18		Col9a1^Itga3_Itgb1	2.91979e-19		Cxcl12^Sdc4	1.8722e-18
Cxcl1^Adra2a	3.08744e-18		Col9a1^Itga9_Itgb1	6.80833e-19		Cxcl13^Ackr4	4.87885e-79
Cxcl1^Cxcr1	3.43008e-37		Col9a1^Itgav_Itgb8	2.76764e-19		Cxcl13^Adra2a	2.24554e-18
Cxcl1^Cxcr2	3.43704e-24		Col9a1^Mag	1.02046e-19		Cxcl13^Ccr10	7.69673e-08
Cxcl1^Dpp4	4.74693e-23		Col9a1^Sdc1	4.48872e-19		Cxcl13^Cxcr3	0.000165458
Cxcl1^Grm7	2.27905e-18		Col9a2^Cd44	3.80846e-19		Cxcl13^Cxcr5	7.93791e-06
Cxcl1^Xcr1	2.52854e-20		Col9a2^Gp6	6.9976e-19		Cxcl13^Grm7	2.22888e-19
Cxcl2^Adra2a	2.65653e-19		Col9a2^Itga10_Itgb1	2.43387e-19		Cxcl13^Oprd1	2.25796e-18
Cxcl2^Cxcr1	2.99706e-18		Col9a2^Itga11_Itgb1	1.3894e-19		Cxcl14^Cxcr4	3.01698e-08
Cxcl2^Cxcr2	1.00574e-05		Col9a2^Itga1_Itgb1	6.0051e-19		Cxcl16^Adra2a	1.37805e-20
Cxcl2^Grm7	2.18377e-18		Col9a2^Itga2_Itgb1	2.65005e-19		Cxcl16^Cxcr6	2.81312e-21
Cxcl5^Adra2a	2.67324e-18		Col9a2^Itga3_Itgb1	3.92809e-19		Cxcl16^Grm7	7.917e-19
Cxcl5^Cxcr1	1.22123e-19		Col9a2^Itga9_Itgb1	4.82526e-19		Cxcl17^Gpr35	2.35835e-18
Cxcl5^Cxcr2	3.00587e-18		Col9a2^Itgav_Itgb8	1.693e-19		Cxcl1^Adra2a	3.54315e-19
Cxcl5^Grm7	1.11347e-18		Col9a2^Mag	2.33576e-19		Cxcl1^Cxcr1	4.99437e-42
Dcn^Egfr	5.3037e-19		Col9a2^Sdc1	7.40774e-19		Cxcl1^Cxcr2	0.000333681
Dcn^Met	2.54142e-18		Col9a3^Cd44	4.56241e-19		Cxcl1^Dpp4	0.00938655
Dcn^Tlr2	1.3277e-18		Col9a3^Gp6	3.55334e-19		Cxcl1^Grm7	2.11484e-18
Dcn^Tlr4	2.65371e-18		Col9a3^Itga10_Itgb1	4.74687e-19		Cxcl1^Xcr1	0.00241129
Dhh^Cdon	1.96826e-18		Col9a3^Itga11_Itgb1	1.79618e-19		Cxcl2^Adra2a	2.16773e-18
Dhh^Hhip	2.40038e-18		Col9a3^Itga1_Itgb1	3.18652e-19		Cxcl2^Cxcr1	5.07331e-39
Dhh^Ptch1_Smo	1.50034e-18		Col9a3^Itga2_Itgb1	3.1372e-21		Cxcl2^Cxcr2	0.00364436
Dhh^Ptch2_Smo	5.86725e-19		Col9a3^Itga3_Itgb1	7.31299e-21		Cxcl2^Grm7	2.31078e-18
Dkk2^Kremen1	2.20731e-18		Col9a3^Itga9_Itgb1	7.8023e-19		Cxcl5^Adra2a	2.1703e-19
Dkk2^Kremen2	2.49852e-18		Col9a3^Itgav_Itgb8	6.75921e-19		Cxcl5^Cxcr1	1.00984e-18
Dkk2^Lrp5	3.05662e-19		Col9a3^Mag	2.916e-19		Cxcl5^Cxcr2	2.22892e-19
Dkk2^Lrp6	1.68528e-18		Col9a3^Sdc1	4.19204e-19		Cxcl5^Grm7	2.22142e-18
Dkk3^Kremen1	1.43372e-10		Colq^Musk	4.55416e-19		Dcn^Egfr	1.64521e-18
Dkk4^Kremen1	2.24678e-18		Comp^Cd36	3.76665e-19		Dcn^Met	2.79018e-10
Dkk4^Kremen2	2.13699e-18		Comp^Cd47	2.22088e-19		Dcn^Tlr2	2.51447e-16
Dkk4^Lrp5	1.51829e-18		Comp^Itga3_Itgb1	4.15389e-19		Dcn^Tlr4	4.00049e-26
Dkk4^Lrp6	6.58675e-19		Comp^Itga5	7.29639e-19		Dhh^Boc	5.05243e-19
Dlk1^Notch1	2.85918e-18		Comp^Itgav_Itgb3	7.42245e-20		Dhh^Cdon	4.52656e-19
Dlk1^Notch2	1.75893e-18		Comp^Sdc1	4.67904e-19		Dhh^Hhip	2.33832e-18
Dlk1^Notch3	2.09304e-18		Copa^Cd74	0.106432		Dhh^Ptch1_Smo	1.78226e-18
Dlk1^Notch4	2.0728e-18		Copa^P2ry6	0.0192375		Dhh^Ptch2_Smo	2.02419e-18
Dlk2^Notch1	2.22347e-18		Cort^Adra2a	6.36694e-20		Dkk2^Kremen1	2.29165e-18
Dll1^Notch1	7.9832e-19		Cort^Grm7	6.20086e-19		Dkk2^Kremen2	1.04253e-18
Dll1^Notch2	2.12034e-18		Cort^Mrgprx2	2.11896e-19		Dkk2^Lrp5	2.34096e-18
Dll1^Notch3	2.39915e-18		Cort^Sstr2	2.89949e-19		Dkk2^Lrp6	2.34794e-18
Dll1^Notch4	2.31115e-18		Cp^Slc40a1	5.50556e-10		Dkk3^Kremen1	1.78918e-27
Dll4^Notch1	0.00722263		Crlf2^Crlf2_Il7r_Tslp	8.50875e-19		Dlk1^Notch1	1.93587e-47
Dll4^Notch2	0.0103099		Crp^Olr1	4.48597e-19		Dlk1^Notch2	1.14045e-39
Dll4^Notch3	2.21102e-18		Crtam^Cadm1	0.00709904		Dlk1^Notch3	2.62087e-18
Dll4^Notch4	5.04117e-290		Csf1^Celsr3	0.0128126		Dlk1^Notch4	1.6014e-69
Dnajb11^Prtg	1.48547e-18		Csf1^Csf2ra	0.052381		Dlk2^Notch1	1.4277e-19
Draxin^Dcc	2.07298e-18		Csf1^Csf3r	0.0414673		Dll1^Notch1	2.26374e-18
Dscam^Dcc	2.09829e-18		Csf1^Sirpa	0.0434335		Dll1^Notch2	1.82454e-18
Ebi3_Il12a^Il12rb2_Il6st	2.2474e-18		Csf1_Il34^Csf1r	6.91725e-19		Dll1^Notch3	2.72757e-19
Ebi3_Il27^Il27ra_Il6st	6.83368e-19		Csf2^Csf1r	4.56983e-19		Dll1^Notch4	2.26993e-18
Ecm1^Itgb4	6.41763e-19		Csf2^Csf2ra_Csf2rb	1.3767e-19		Dll4^Notch1	0.000205155
Edil3^Itgav	1.92878e-18		Csf2^Csf3r	3.23368e-19		Dll4^Notch2	0.00227904
Edil3^Itgb3	2.59664e-18		Csf2^Il3ra	4.99076e-19		Dll4^Notch3	1.7517e-18
Edil3^Itgb5	1.47823e-18		Csf2^Itga9	1.9221e-19		Dll4^Notch4	6.77767e-23
Edn1^Ednra	2.11682e-18		Csf2^Itgb1	3.04513e-19		Dnajb11^Prtg	1.27715e-18
Edn1^Ednrb	2.4105e-18		Csf2^Sdc2	4.93739e-19		Draxin^Dcc	1.76681e-18
Edn1^Kel	1.87022e-18		Csf3^Csf1r	3.54445e-19		Dscam^Dcc	1.99733e-18
Efemp2^Aqp1	0		Csf3^Csf2ra	5.27509e-19		Ebi3_Il12a^Il12rb2_Il6st	0.00830432
Efemp2^Plscr4	1.26864e-211		Csf3^Csf3r	5.36896e-19		Ebi3_Il27^Il27ra_Il6st	7.05556e-15
Efna1^Epha1	8.52976e-19		Cspg4^Itga3_Itgb1	5.75225e-19		Ecm1^Itgb4	0.00254208
Efna1^Epha2	0.000169314		Ctf1^Il6st_Lifr	3.32477e-19		Edil3^Itgav	2.22713e-18
Efna1^Epha3	5.87958e-19		Cubn^Lrp2	6.0677e-19		Edil3^Itgb3	1.75084e-18
Efna1^Epha4	4.41608e-21		Cx3cl1^Cx3cr1	3.57249e-19		Edil3^Itgb5	2.38866e-18
Efna1^Epha5	2.64453e-18		Cx3cl1^Itgav	4.75191e-19		Edn1^Ednra	3.82211e-19
Efna1^Epha6	2.06275e-18		Cx3cl1^Itgb3	1.07005e-19		Edn1^Ednrb	2.23842e-18
Efna1^Epha7	0.000173264		Cxcl10^Adra2a	7.12283e-19		Edn2^Ednra	2.49273e-19
Efna1^Epha8	4.23473e-19		Cxcl10^Ccr3	2.1348e-50		Edn2^Ednrb	2.25497e-18
Efna1^Ephb6	8.89424e-20		Cxcl10^Cxcr3	3.16445e-23		Efemp1^Egfr	2.26347e-18
Efna2^Epha1	2.51394e-18		Cxcl10^Dpp4	1.0956e-07		Efemp2^Aqp1	6.42963e-52
Efna2^Epha2	1.16393e-18		Cxcl10^Grm7	3.89488e-19		Efemp2^Plscr4	1.46467e-22
Efna2^Epha3	2.08302e-18		Cxcl10^Sdc4	0.00366883		Efna1^Epha1	1.85139e-18
Efna2^Epha4	5.44742e-19		Cxcl10^Tlr4	0.0218385		Efna1^Epha2	3.28219e-25
Efna2^Epha5	2.57818e-18		Cxcl12^Ackr3	2.95722e-19		Efna1^Epha3	9.93134e-19
Efna2^Epha6	2.33313e-18		Cxcl12^Adra2a	6.72252e-19		Efna1^Epha4	5.46799e-19
Efna2^Epha7	1.2231e-18		Cxcl12^Ccr4	2.50835e-19		Efna1^Epha5	2.35967e-18
Efna2^Epha8	2.62577e-18		Cxcl12^Cd4	3.0475e-19		Efna1^Epha6	9.77441e-18
Efna4^Epha1	9.41766e-19		Cxcl12^Cxcr3	4.48447e-19		Efna1^Epha7	3.30966e-13
Efna4^Epha2	0.00040488		Cxcl12^Cxcr4	5.49081e-19		Efna1^Ephb6	2.55739e-26
Efna4^Epha3	2.42613e-18		Cxcl12^Dpp4	6.50741e-19		Efna2^Epha1	1.02388e-18
Efna4^Epha4	5.34403e-19		Cxcl12^Grm7	4.82465e-19		Efna2^Epha2	4.75815e-33
Efna4^Epha5	2.18864e-18		Cxcl12^Itga4	4.17266e-19		Efna2^Epha3	2.24693e-18
Efna4^Epha6	2.51844e-19		Cxcl12^Itga5	3.36148e-19		Efna2^Epha4	1.85156e-18
Efna4^Epha7	0.000243352		Cxcl12^Itgav	5.58163e-19		Efna2^Epha5	7.59844e-19
Efna4^Epha8	5.05247e-19		Cxcl12^Itgb1	2.42488e-19		Efna2^Epha6	1.04983e-17
Efna5^Epha1	1.90421e-18		Cxcl12^Itgb3	1.88499e-19		Efna2^Epha7	2.13487e-18
Efna5^Epha2	1.22032e-18		Cxcl12^Sdc4	1.15923e-19		Efna4^Epha1	2.36546e-18
Efna5^Epha3	2.33042e-18		Cxcl13^Ackr4	3.42191e-210		Efna4^Epha2	3.44124e-51
Efna5^Epha4	1.64398e-18		Cxcl13^Adra2a	6.74613e-20		Efna4^Epha3	2.26316e-18
Efna5^Epha5	9.80565e-19		Cxcl13^Ccr10	4.04321e-173		Efna4^Epha4	2.26558e-18
Efna5^Epha6	2.02721e-18		Cxcl13^Cxcr3	7.42411e-47		Efna4^Epha5	2.20379e-18
Efna5^Epha7	1.26288e-18		Cxcl13^Cxcr5	4.66371e-27		Efna4^Epha6	1.77622e-25
Efna5^Epha8	1.88348e-18		Cxcl13^Grm7	1.83852e-19		Efna4^Epha7	1.15856e-31
Efna5^Ephb2	2.22277e-18		Cxcl13^Oprd1	1.54467e-19		Efna5^Epha1	2.33782e-18
Efna5^Ephb6	2.00216e-18		Cxcl14^Cxcr4	1.35219e-16		Efna5^Epha2	3.04101e-19
Efnb1^Epha4	2.12022e-18		Cxcl16^Adra2a	6.78071e-20		Efna5^Epha3	2.25519e-18
Efnb1^Epha6	1.94966e-18		Cxcl16^Cxcr6	5.32122e-74		Efna5^Epha4	2.32947e-18
Efnb1^Ephb2	1.72601e-18		Cxcl16^Grm7	5.55902e-19		Efna5^Epha5	3.81749e-19
Efnb1^Ephb3	9.2571e-19		Cxcl17^Gpr35	3.4149e-19		Efna5^Epha6	2.28496e-18
Efnb1^Ephb4	1.9969e-289		Cxcl1^Adra2a	4.17893e-19		Efna5^Epha7	2.4871e-18
Efnb1^Ephb6	1.73689e-18		Cxcl1^Cxcr1	3.89635e-13		Efna5^Ephb2	1.06737e-18
Efnb1^Erbb2	7.3271e-19		Cxcl1^Cxcr2	7.99129e-09		Efna5^Ephb6	2.27068e-18
Efnb2^Epha3	2.65196e-18		Cxcl1^Dpp4	4.51915e-23		Efnb1^Epha4	5.96857e-19
Efnb2^Epha4	2.7959e-18		Cxcl1^Grm7	2.97466e-19		Efnb1^Epha6	2.40724e-07
Efnb2^Epha6	2.30185e-18		Cxcl1^Xcr1	1.32039e-72		Efnb1^Ephb2	2.45706e-18
Efnb2^Ephb2	2.50475e-18		Cxcl2^Adra2a	2.82533e-19		Efnb1^Ephb3	1.62814e-18
Efnb2^Ephb3	1.15432e-19		Cxcl2^Cxcr1	0.0166179		Efnb1^Ephb4	1.06964e-95
Efnb2^Ephb4	2.02607e-295		Cxcl2^Cxcr2	0.0631578		Efnb1^Ephb6	1.31591e-16
Efnb2^Ephb6	2.17762e-18		Cxcl2^Grm7	5.75729e-20		Efnb1^Erbb2	1.90087e-18
Efnb2^Grm1	2.18149e-18		Cxcl5^Adra2a	6.99765e-20		Efnb2^Epha3	1.52099e-18
Efnb2^Pecam1	0.0015929		Cxcl5^Cxcr1	3.51626e-19		Efnb2^Epha4	2.07169e-18
Efnb2^Rhbdl2	4.25713e-19		Cxcl5^Cxcr2	4.10465e-19		Efnb2^Epha6	1.25014e-17
Efnb3^Epha4	7.89474e-19		Cxcl5^Grm7	6.38594e-19		Efnb2^Ephb2	8.16443e-19
Efnb3^Ephb2	2.0628e-18		Dcn^Egfr	4.04619e-19		Efnb2^Ephb3	1.95866e-18
Efnb3^Ephb3	2.70354e-18		Dcn^Erbb4	5.51596e-19		Efnb2^Ephb4	6.89368e-100
Efnb3^Ephb4	2.31934e-18		Dcn^Met	1.22369e-22		Efnb2^Ephb6	4.56812e-26
Efnb3^Ephb6	2.83143e-18		Dcn^Tlr2	2.59517e-14		Efnb2^Grm1	7.42996e-20
Efnb3^Rhbdl2	9.38912e-19		Dcn^Tlr4	1.29769e-10		Efnb2^Grm5	2.21367e-18
Egf^Adrb2	1.74686e-18		Dhh^Boc	3.67892e-19		Efnb2^Pecam1	5.52769e-19
Egf^Axl	3.0011e-18		Dhh^Cdon	6.36734e-19		Efnb2^Rhbdl2	2.23852e-19
Egf^Cav1	2.04572e-18		Dhh^Hhip	1.56709e-19		Efnb3^Epha4	2.32051e-18
Egf^Egfr_Erbb2	2.0258e-18		Dhh^Ptch1_Smo	2.30761e-19		Efnb3^Ephb2	2.37234e-18
Egf^Erbb3	1.83391e-21		Dhh^Ptch2_Smo	6.88207e-19		Efnb3^Ephb3	9.80212e-20
Egf^Ldlr	2.74785e-18		Dkk1^Kremen1	5.57024e-19		Efnb3^Ephb4	2.36699e-19
Egf^Nrp1	1.91471e-18		Dkk1^Kremen2	1.33286e-19		Efnb3^Ephb6	2.65705e-18
Egf^Pld2	3.23482e-18		Dkk1^Lrp4	1.44314e-19		Efnb3^Rhbdl2	2.75013e-19
Egf^Rhbdl2	2.07422e-18		Dkk1^Lrp5	5.81349e-20		Egf^Adrb2	2.33469e-18
Egf^Tnfrsf11b	1.94278e-18		Dkk1^Lrp6	2.86401e-19		Egf^Axl	2.08977e-18
Enho^Gpr19	2.52828e-18		Dkk2^Kremen1	2.20283e-19		Egf^Cav1	4.8751e-19
Entpd1^Adora1	4.62995e-19		Dkk2^Kremen2	5.68206e-19		Egf^Egfr_Erbb2	1.61808e-18
Entpd1^Adora2a	2.01598e-76		Dkk2^Lrp5	3.54063e-19		Egf^Erbb3	1.47398e-18
Entpd1^Adora2b	1.02394e-14		Dkk2^Lrp6	3.82261e-19		Egf^Ldlr	1.74495e-18
Entpd1^Adora3	1.49365e-11		Dkk3^Kremen1	0.000120354		Egf^Nrp1	1.76283e-18
Epgn^Egfr	1.76309e-18		Dlk1^Notch1	0.00340568		Egf^Pld2	5.56043e-19
Ereg^Egfr_Erbb2	2.09392e-18		Dlk1^Notch2	0.00400168		Egf^Rhbdl2	2.39425e-18
Ereg^Erbb3	2.93151e-18		Dlk1^Notch3	4.54164e-05		Egf^Tnfrsf11b	2.1932e-19
Etv5^Erbb2	3.31911e-19		Dlk1^Notch4	9.35801e-73		Enho^Gpr19	2.09655e-09
F10^F3	1.20157e-42		Dlk2^Notch1	7.43814e-19		Entpd1^Adora1	2.05137e-19
F10^Itgam	4.16431e-17		Dll1^Notch1	1.78249e-19		Entpd1^Adora2a	0.0084376
F11r^Itgal_Itgb2	2.66508e-14		Dll1^Notch2	1.81414e-19		Entpd1^Adora2b	0.0343756
F12^Cd93	2.70537e-18		Dll1^Notch3	3.05478e-19		Entpd1^Adora3	0.0221693
F12^Gp1bb	8.49794e-19		Dll1^Notch4	5.22887e-19		Epgn^Egfr	2.20293e-18
F12^Gp5	2.54228e-18		Dll4^Notch1	0.00498506		Ereg^Egfr_Erbb2	1.98784e-18
F12^Gp9	2.35416e-18		Dll4^Notch2	0.00608826		Ereg^Erbb3	1.71364e-18
F13a1^Itga4	4.85705e-16		Dll4^Notch3	3.7819e-12		Etv5^Erbb2	1.80669e-18
F13a1^Itga9	4.48622e-53		Dll4^Notch4	6.22409e-70		F10^F3	0.00648901
F13a1^Itgb1	1.52056e-15		Dnajb11^Prtg	6.56695e-19		F10^Itgam	0.0351603
F2^F2r	5.76841e-19		Dsc2^Dsg3	4.12591e-19		F11r^Itgal_Itgb2	1.34696e-14
F2^F2rl1	1.94763e-18		Dsc3^Dsg3	1.47761e-19		F12^Cd93	2.11258e-18
F2^F2rl2	9.47062e-20		Dscam^Dcc	1.67573e-19		F12^Gp1bb	2.34254e-18
F2^F2rl3	1.73373e-18		Dsg2^Dsc3	5.66662e-19		F12^Gp5	1.68054e-18
F2^Gp1bb	6.47269e-19		Ebi3_Il12a^Il12rb2_Il6st	7.09431e-60		F12^Gp9	2.21049e-18
F2^Gp9	1.18567e-18		Ebi3_Il27^Il27ra_Il6st	8.41796e-60		F13a1^Itga4	3.33979e-06
F2^Itga2b	1.69825e-18		Ecm1^Itgb4	1.56203e-23		F13a1^Itga9	6.61672e-34
F2^Thbd	2.02828e-18		Edil3^Itgav	6.98709e-19		F13a1^Itgb1	8.93849e-06
F7^F3	2.3326e-62		Edil3^Itgb3	2.77696e-19		F2^F2r	2.1335e-18
F8^Asgr2	2.08403e-18		Edil3^Itgb5	3.33322e-21		F2^F2rl1	2.14919e-18
F8^Ldlr	0.00465219		Edn1^Ednra	2.23535e-19		F2^F2rl2	2.20131e-18
F8^Lrp1	0.00202157		Edn1^Ednrb	3.95163e-19		F2^F2rl3	2.1917e-18
F8^Lrp4	2.40662e-18		Edn3^Ednra	4.28561e-19		F2^Gp1bb	1.75903e-18
F9^Lrp1	2.10838e-18		Edn3^Ednrb	3.11801e-19		F2^Gp9	2.36452e-18
Fabp5^Rxra	8.99717e-12		Efemp1^Egfr	2.23666e-19		F2^Itga2b	2.12869e-18
Fadd^Abca1	4.08888e-12		Efemp2^Aqp1	5.56516e-40		F2^Thbd	1.3246e-18
Fadd^Fas	0.00070293		Efemp2^Plscr4	1.84867e-35		F7^F3	1.38277e-18
Fadd^Tradd	0.00399632		Efna1^Epha1	3.71923e-42		F8^Asgr2	2.16275e-18
Fadd^Traf2	0.00507825		Efna1^Epha2	1.66807e-22		F8^Ldlr	4.67651e-14
Fam3b^Lrp5	1.7774e-18		Efna1^Epha3	5.00736e-19		F8^Lrp1	1.95441e-17
Fam3c^Ffar2	0.0354321		Efna1^Epha4	7.1547e-19		F8^Lrp4	2.14536e-20
Fam3c^Lamp1	0.0976676		Efna1^Epha5	3.08554e-19		F9^Lrp1	2.18158e-18
Fam3c^Lifr	0.0153001		Efna1^Epha7	5.56652e-19		Fabp5^Rxra	4.06768e-09
Fam3c^Pdcd1	6.06578e-49		Efna1^Ephb1	4.92861e-19		Fadd^Abca1	4.68379e-36
Farp2^Plxna1	1.05015e-18		Efna1^Ephb6	3.91208e-165		Fadd^Fas	1.80437e-32
Farp2^Plxna2	9.61013e-251		Efna2^Epha1	3.00142e-19		Fadd^Tradd	4.41202e-22
Farp2^Plxna3	3.9266e-19		Efna2^Epha2	1.81544e-26		Fadd^Traf2	4.515e-16
Farp2^Plxna4	9.11859e-20		Efna2^Epha3	1.61033e-19		Fam3b^Lrp5	2.61529e-18
Fasl^Fas	0.077175		Efna2^Epha4	5.1541e-19		Fam3c^Ffar2	7.22068e-20
Fasl^Tnfrsf1a	0.104183		Efna2^Epha5	4.30925e-19		Fam3c^Lamp1	7.08786e-09
Fat4^Dchs1	2.13464e-285		Efna2^Epha7	3.86366e-19		Fam3c^Lifr	1.26387e-12
Fbln1^Itgb1	2.11125e-18		Efna4^Epha1	1.25716e-48		Fam3c^Pdcd1	1.90343e-34
Fbln2^Itgb3	5.32705e-19		Efna4^Epha2	1.28381e-12		Farp2^Plxna1	4.62186e-36
Fbn1^Itga5	2.64711e-18		Efna4^Epha3	4.1527e-19		Farp2^Plxna2	3.72067e-120
Fbn1^Itgb1	2.05609e-18		Efna4^Epha4	4.29723e-19		Farp2^Plxna3	2.24008e-18
Fbn1^Itgb3	2.04363e-18		Efna4^Epha5	2.07967e-19		Farp2^Plxna4	4.95397e-103
Fcer2a^Cr2	0.00175756		Efna4^Epha7	5.81513e-19		Fasl^Fas	3.86332e-189
Fcer2a^Itgam_Itgb2	0.0431082		Efna5^Epha1	4.8978e-19		Fasl^Tnfrsf1a	8.93884e-181
Fcer2a^Itgav_Itgb3	8.41963e-07		Efna5^Epha2	4.7651e-19		Fat4^Dchs1	3.58958e-52
Fcer2a^Itgax_Itgb2	0.00574521		Efna5^Epha3	3.91974e-19		Fbln1^Itgb1	1.06398e-19
Fga^Cdh5	1.69286e-37		Efna5^Epha4	1.75251e-19		Fbln2^Itgb3	2.17072e-18
Fga^Itga2b	2.32092e-43		Efna5^Epha5	4.14422e-19		Fbn1^Itga5	2.45408e-18
Fga^Itga5	3.97602e-16		Efna5^Epha7	6.53759e-19		Fbn1^Itgb1	6.17525e-19
Fga^Itgad	2.46394e-18		Efna5^Ephb1	5.5687e-19		Fbn1^Itgb3	1.44911e-18
Fga^Itgam	1.27946e-11		Efna5^Ephb2	4.84396e-19		Fcer2a^Cr2	1.52227e-58
Fga^Itgax	3.24348e-45		Efna5^Ephb6	4.08345e-19		Fcer2a^Itgam_Itgb2	2.06974e-54
Fga^Itgb1	1.13927e-12		Efnb1^Epha4	4.50203e-19		Fcer2a^Itgav_Itgb3	5.42943e-57
Fga^Itgb3	9.10813e-32		Efnb1^Ephb1	9.18101e-20		Fcer2a^Itgax_Itgb2	5.48919e-59
Fga^Plaur	2.96395e-11		Efnb1^Ephb2	3.41837e-19		Fga^Cdh5	9.41748e-33
Fga^Tlr4	4.24463e-15		Efnb1^Ephb3	3.38593e-19		Fga^Itga2b	1.53438e-06
Fgb^Cdh5	8.73378e-41		Efnb1^Ephb4	1.00778e-36		Fga^Itga5	5.84283e-24
Fgb^Itga2b	9.87992e-41		Efnb1^Ephb6	3.22353e-153		Fga^Itgad	5.6612e-19
Fgb^Itga5	3.17394e-17		Efnb1^Erbb2	5.75975e-19		Fga^Itgam	3.25565e-18
Fgb^Itgam	6.16012e-12		Efnb2^Epha3	3.20065e-19		Fga^Itgax	1.79393e-32
Fgb^Itgb1	1.44112e-17		Efnb2^Epha4	3.39141e-19		Fga^Itgb1	4.44836e-17
Fgb^Itgb3	5.92215e-39		Efnb2^Ephb1	2.98993e-20		Fga^Itgb3	5.86542e-20
Fgb^Tlr4	6.69829e-16		Efnb2^Ephb2	7.7143e-19		Fga^Plaur	2.08091e-16
Fgf11^Fgfr1	1.64034e-18		Efnb2^Ephb3	5.16189e-19		Fga^Tlr4	5.92593e-33
Fgf12^Fgfr1	1.90873e-18		Efnb2^Ephb4	2.47904e-47		Fgb^Cdh5	2.46077e-07
Fgf13^Egfr	2.2421e-18		Efnb2^Ephb6	2.14567e-165		Fgb^Itga2b	0.00453471
Fgf13^Fgfr1	0.0032152		Efnb2^Grm1	5.48475e-19		Fgb^Itga5	0.0131495
Fgf13^Fgfr3	4.24493e-19		Efnb2^Grm5	4.03908e-19		Fgb^Itgam	0.0191769
Fgf13^Scn5a	2.70748e-18		Efnb2^Pecam1	3.91727e-24		Fgb^Itgb1	0.0236469
Fgf13^Scn8a	2.02033e-18		Efnb2^Rhbdl2	2.82152e-19		Fgb^Itgb3	0.00327205
Fgf18^Fgfr1	5.20924e-19		Efnb3^Epha4	5.88269e-19		Fgb^Tlr4	0.00502134
Fgf18^Fgfr3	1.18595e-18		Efnb3^Ephb1	3.8357e-19		Fgf10^Fgfr1	2.3217e-18
Fgf1^Cd44	0.000160236		Efnb3^Ephb2	1.91947e-19		Fgf10^Fgfrl1	5.35759e-19
Fgf1^Cspg4	2.61808e-18		Efnb3^Ephb3	4.73815e-19		Fgf11^Fgfr1	7.9539e-19
Fgf1^Egfr	2.12758e-18		Efnb3^Ephb4	2.65578e-19		Fgf12^Fgfr1	2.41854e-18
Fgf1^Fgfr1	4.21228e-07		Efnb3^Ephb6	1.53378e-19		Fgf13^Egfr	2.23395e-18
Fgf1^Fgfr3	2.21681e-18		Efnb3^Rhbdl2	3.38635e-19		Fgf13^Fgfr1	1.53177e-172
Fgf1^Fgfrl1	1.20855e-18		Egf^Adrb2	3.6804e-20		Fgf13^Fgfr3	2.29789e-18
Fgf1^Itgb3	4.02086e-19		Egf^Axl	5.48106e-19		Fgf13^Scn5a	4.82623e-19
Fgf1^Nrp1	1.42938e-09		Egf^Cav1	3.9705e-19		Fgf13^Scn8a	5.48193e-19
Fgf1^Tgfbr3	7.12178e-17		Egf^Egfr_Erbb2	2.94546e-19		Fgf18^Fgfr1	2.37235e-19
Fgf22^Fgfr1	1.382e-19		Egf^Erbb3	8.56111e-20		Fgf18^Fgfr3	2.22635e-18
Fgf22^Fgfrl1	2.05948e-18		Egf^Erbb4	3.08536e-19		Fgf1^Cd44	2.0431e-18
Fgf23^Fgfr1	2.0212e-18		Egf^Ldlr	1.57219e-19		Fgf1^Cspg4	2.23084e-18
Fgf23^Fgfr3	2.99421e-18		Egf^Lrp2	6.46813e-19		Fgf1^Egfr	3.21643e-19
Fgf23^Phex	2.06253e-18		Egf^Nrp1	2.35643e-19		Fgf1^Fgfr1	2.142e-18
Fgf2^Cd44	2.78705e-18		Egf^Pld2	6.78584e-19		Fgf1^Fgfr3	1.75786e-19
Fgf2^Fgfr1	1.51859e-18		Egf^Rhbdl2	3.46588e-19		Fgf1^Fgfrl1	5.27444e-19
Fgf2^Fgfr3	1.3788e-18		Egf^Tnfrsf11b	1.92497e-19		Fgf1^Itgb3	2.40553e-18
Fgf2^Fgfrl1	2.53839e-18		Enho^Gpr19	1.2261e-07		Fgf1^Nrp1	2.435e-18
Fgf2^Gpc4	1.70776e-18		Entpd1^Adora1	9.72833e-20		Fgf1^Tgfbr3	2.36208e-18
Fgf2^Itgb3	1.45903e-18		Entpd1^Adora2a	1.33429e-12		Fgf21^Fgfr1	2.29014e-18
Fgf2^Nrp1	2.71993e-18		Entpd1^Adora2b	0.0208197		Fgf21^Fgfr3	7.3759e-19
Fgf2^Sdc1	1.46978e-18		Entpd1^Adora3	0.0219371		Fgf21^Klb	2.29229e-18
Fgf2^Sdc2	2.92312e-19		Epgn^Egfr	4.90136e-19		Fgf22^Fgfr1	2.32927e-18
Fgf2^Sdc3	2.02824e-18		Ereg^Egfr_Erbb2	6.17124e-19		Fgf22^Fgfrl1	6.2171e-19
Fgf2^Sdc4	1.96191e-18		Ereg^Erbb2_Erbb4	6.12611e-19		Fgf2^Cd44	1.46619e-18
Fgf3^Fgfr1	2.47078e-18		Ereg^Erbb3	3.23153e-19		Fgf2^Fgfr1	2.28002e-18
Fgf3^Fgfr3	8.04497e-19		Etv5^Erbb2	5.51314e-19		Fgf2^Fgfr3	2.08225e-18
Fgf3^Fgfrl1	1.99439e-18		F10^F3	3.14105e-47		Fgf2^Fgfrl1	2.09742e-18
Fgf5^Fgfr1	4.25285e-19		F10^Itgam	3.92602e-14		Fgf2^Gpc4	4.77193e-19
Fgf5^Fgfr3	1.87172e-18		F11r^Itgal_Itgb2	0.00130317		Fgf2^Itgb3	2.28008e-18
Fgf6^Fgfr1	3.4385e-19		F12^Cd93	7.85499e-19		Fgf2^Nrp1	2.83541e-19
Fgf6^Fgfr3	2.57954e-18		F12^Gp1bb	6.20452e-19		Fgf2^Sdc1	6.93262e-19
Fgf6^Sdc4	1.00081e-18		F12^Gp5	5.20117e-19		Fgf2^Sdc2	1.97796e-18
Fgf7^Fgfr1	3.01383e-18		F12^Gp9	5.97953e-19		Fgf2^Sdc3	6.84501e-19
Fgf7^Fgfr3	2.23226e-18		F13a1^Itga4	1.68445e-11		Fgf2^Sdc4	2.61746e-18
Fgf7^Nrp1	2.33667e-18		F13a1^Itga9	1.69359e-44		Fgf3^Fgfr1	1.63497e-18
Fgf8^Fgfr1	2.20799e-18		F13a1^Itgb1	3.02688e-20		Fgf3^Fgfr3	2.06642e-18
Fgf8^Fgfr3	2.2956e-18		F2^F2r	2.73756e-19		Fgf3^Fgfrl1	1.85198e-18
Fgf8^Fgfrl1	5.08677e-19		F2^F2rl1	4.71369e-19		Fgf7^Fgfr1	1.58987e-18
Fgf9^Fgfr1	2.34961e-18		F2^F2rl2	4.18465e-19		Fgf7^Fgfr3	2.17575e-18
Fgf9^Fgfr3	1.76271e-18		F2^F2rl3	5.62641e-19		Fgf7^Nrp1	1.17266e-18
Fgfr3^Epha4	2.35644e-18		F2^Gp1bb	4.00519e-19		Fgf8^Fgfr1	2.25551e-18
Fgg^Itga2b	9.09689e-82		F2^Gp9	1.06483e-20		Fgf8^Fgfr3	2.49211e-18
Fgg^Itga5	5.16431e-43		F2^Itga2b	3.0016e-19		Fgf8^Fgfrl1	1.12425e-18
Fgg^Itgb1	5.73387e-48		F2^Thbd	1.36363e-19		Fgf9^Fgfr1	2.49284e-18
Fgg^Itgb3	1.81231e-70		F7^F3	5.27731e-19		Fgf9^Fgfr3	1.22836e-18
Fgg^Tlr4	6.29607e-45		F8^Asgr2	6.34753e-21		Fgfr3^Epha4	1.71692e-18
Fgl1^Egfr	2.18148e-18		F8^Ldlr	1.13061e-13		Fgg^Itga2b	3.99204e-05
Fgl1^Lag3	1.08867e-133		F8^Lrp1	3.47853e-21		Fgg^Itga5	6.53316e-21
Flt3l^Flt3	0.0238331		F8^Lrp2	7.96365e-20		Fgg^Itgb1	3.25104e-13
Fn1^C5ar1	1.83378e-19		F8^Lrp4	1.63173e-14		Fgg^Itgb3	4.71696e-15
Fn1^Cd44	7.60503e-21		F9^Lrp1	3.9374e-19		Fgg^Tlr4	1.4909e-26
Fn1^Cd79a	7.1124e-24		Fabp5^Rxra	7.59292e-13		Fgl1^Egfr	1.64286e-18
Fn1^Dpp4	8.09131e-30		Fadd^Abca1	0.000720993		Fgl1^Lag3	4.52013e-10
Fn1^Flt4	0		Fadd^Fas	0.00635199		Flt3l^Flt3	0.00738515
Fn1^Il17rc	2.20279e-18		Fadd^Tradd	0.00189612		Fn1^C5ar1	7.40785e-33
Fn1^Itga2	1.12209e-94		Fadd^Traf2	3.55981e-12		Fn1^Cd44	2.9254e-23
Fn1^Itga2b_Itgb3	2.87313e-69		Fam3b^Lrp5	6.57104e-19		Fn1^Cd79a	1.72879e-11
Fn1^Itga3_Itgb1	4.52487e-19		Fam3c^Ffar2	0.00872986		Fn1^Dpp4	1.59702e-13
Fn1^Itga4_Itgb1	3.86059e-23		Fam3c^Lamp1	0.10692		Fn1^Flt4	4.73455e-55
Fn1^Itga4_Itgb7	1.57087e-27		Fam3c^Lifr	0.0317842		Fn1^Il17rc	1.84791e-18
Fn1^Itga5_Itgb1	1.0404e-19		Fam3c^Pdcd1	5.18039e-71		Fn1^Itga2	1.55145e-16
Fn1^Itga6	1.7503e-26		Farp2^Plxna1	3.52179e-47		Fn1^Itga2b_Itgb3	6.78822e-13
Fn1^Itga8_Itgb1	3.94391e-48		Farp2^Plxna2	1.81248e-229		Fn1^Itga3_Itgb1	2.15348e-18
Fn1^Itga9	1.97029e-55		Farp2^Plxna3	9.796e-20		Fn1^Itga4_Itgb1	1.13263e-20
Fn1^Itgav_Itgb1	2.63198e-33		Farp2^Plxna4	6.97846e-230		Fn1^Itga4_Itgb7	3.44139e-18
Fn1^Itgav_Itgb3	4.65184e-63		Fasl^Fas	0.0698746		Fn1^Itga5_Itgb1	3.01118e-23
Fn1^Itgav_Itgb8	2.8573e-18		Fasl^Tnfrsf1a	0.0844232		Fn1^Itga6	4.03799e-15
Fn1^Mag	7.09663e-41		Fat4^Dchs1	7.78954e-52		Fn1^Itga8_Itgb1	1.39131e-31
Fn1^Nt5e	1.06353e-73		Fbln1^Itgb1	9.62836e-19		Fn1^Itga9	1.7469e-44
Fn1^Plaur	1.40902e-17		Fbln2^Itgb3	2.01595e-19		Fn1^Itgav_Itgb1	8.86683e-20
Fn1^Robo4	0		Fbn1^Itga5	4.29947e-19		Fn1^Itgav_Itgb3	7.24641e-30
Fn1^Sdc1	2.24e-61		Fbn1^Itgb1	4.0077e-19		Fn1^Itgav_Itgb8	1.9125e-18
Fn1^Sdc2	1.90476e-23		Fbn1^Itgb3	2.11798e-19		Fn1^Mag	2.28146e-30
Fn1^Tnfrsf11b	2.84594e-19		Fbn1^Itgb6	7.42224e-19		Fn1^Nt5e	9.20743e-28
Fn1^Tshr	3.0383e-14		Fcer2a^Cr2	0.00292563		Fn1^Plaur	4.98707e-21
Fndc5^Itgav	9.67965e-19		Fcer2a^Itgam_Itgb2	0.057432		Fn1^Robo4	2.53335e-108
Fndc5^Itgb5	2.24179e-18		Fcer2a^Itgav_Itgb3	0.00327042		Fn1^Sdc1	3.1957e-16
Fras1_Frem1_Npnt^Itga8_Itgb1	2.07879e-18		Fcer2a^Itgax_Itgb2	0.00840575		Fn1^Sdc2	6.73763e-25
Fras1_Frem2_Npnt^Itga8_Itgb1	1.05646e-18		Fga^Cdh5	1.45181e-42		Fn1^Tnfrsf11b	2.2885e-18
Fst^Bmpr2	2.57612e-19		Fga^Itga2b	1.73539e-37		Fn1^Tshr	1.21061e-21
Fstl1^Dip2a	8.19758e-19		Fga^Itga5	4.40465e-22		Fndc5^Itgav	0.00027806
Gad1^Grm4	6.52332e-19		Fga^Itgad	7.54952e-19		Fndc5^Itgb5	5.56099e-22
Gal^Adra2a	1.74491e-18		Fga^Itgam	6.92957e-15		Fras1_Frem1_Npnt^Itga8_Itgb1	1.99563e-18
Gal^Grm7	2.69081e-18		Fga^Itgax	5.71294e-39		Fras1_Frem2_Npnt^Itga8_Itgb1	1.65775e-18
Gas6^Axl	7.70116e-30		Fga^Itgb1	6.25335e-28		Fst^Bmpr2	2.71678e-45
Gas6^Mertk	1.45429e-35		Fga^Itgb3	2.23426e-40		Fstl1^Dip2a	2.52873e-18
Gas6^Tyro3	2.85712e-19		Fga^Plaur	2.72709e-15		Gad1^Grm4	2.33529e-18
Gast^Cckbr	2.3092e-18		Fga^Tlr4	1.15294e-14		Gal^Adra2a	2.00961e-18
Gast^Gpr152	8.64713e-19		Fgb^Cdh5	7.55312e-38		Gal^Grm7	2.17352e-18
Gdf11^Actr2	0.0151242		Fgb^Itga2b	4.93849e-36		Gas6^Axl	7.26043e-24
Gdf11^Acvr1b_Acvr2a	2.98966e-18		Fgb^Itga5	4.34491e-18		Gas6^Mertk	2.07986e-26
Gdf11^Acvr1b_Acvr2b	1.49825e-18		Fgb^Itgam	1.66039e-14		Gas6^Tyro3	1.10617e-18
Gdf11^Acvr1c	1.33375e-18		Fgb^Itgb1	6.01913e-20		Gast^Gpr152	2.13327e-18
Gdf11^Acvr2a_Tgfbr1	0.000895199		Fgb^Itgb3	3.51027e-32		Gdf11^Actr2	3.62033e-200
Gdf11^Acvr2b_Tgfbr1	2.04884e-18		Fgb^Tlr4	1.67017e-16		Gdf11^Acvr1b_Acvr2a	1.71608e-230
Gdf11^Antxr1	2.7368e-19		Fgf10^Fgfr1	4.25367e-19		Gdf11^Acvr1b_Acvr2b	2.42647e-18
Gdf11^Bmpr1a	0.00171828		Fgf10^Fgfr2	3.19405e-19		Gdf11^Acvr1c	2.27673e-18
Gdf11^Bmpr2	0.0117917		Fgf10^Fgfrl1	3.53168e-19		Gdf11^Acvr2a_Tgfbr1	1.20984e-205
Gdf15^Ret	2.30452e-18		Fgf11^Fgfr1	4.37395e-19		Gdf11^Acvr2b_Tgfbr1	6.04592e-19
Gdf15^Tgfbr2	4.58194e-11		Fgf11^Fgfr2	4.53045e-19		Gdf11^Antxr1	2.14158e-18
Gdf2^Acvr1	7.48135e-19		Fgf12^Fgfr1	6.73947e-19		Gdf11^Bmpr1a	1.8297e-231
Gdf2^Acvr2a_Acvrl1	2.28316e-18		Fgf12^Fgfr2	3.67239e-19		Gdf11^Bmpr2	1.39631e-204
Gdf2^Acvr2b_Acvrl1	2.07667e-18		Fgf13^Egfr	0.000336321		Gdf15^Ret	2.3405e-18
Gdf2^Acvrl1_Bmpr2	6.8424e-19		Fgf13^Fgfr1	0.00103305		Gdf15^Tgfbr2	4.68529e-05
Gdf2^Eng	1.74184e-18		Fgf13^Fgfr2	5.37862e-19		Gdf2^Acvr1	1.28178e-18
Gdf3^Acvr1b_Acvr2a	2.31511e-18		Fgf13^Fgfr3	5.23765e-19		Gdf2^Acvr2a_Acvrl1	1.53142e-18
Gdf3^Acvr1b_Acvr2b	1.78592e-18		Fgf13^Scn5a	4.94299e-19		Gdf2^Acvr2b_Acvrl1	1.50275e-18
Gdf3^Acvr1c_Acvr2a	8.79848e-19		Fgf13^Scn8a	1.75562e-19		Gdf2^Acvrl1_Bmpr2	2.4196e-18
Gdf3^Acvr1c_Acvr2b	2.06172e-19		Fgf18^Fgfr1	5.80722e-19		Gdf2^Eng	2.05063e-18
Gdf9^Acvr1b_Bmpr2	2.54547e-18		Fgf18^Fgfr2	3.76475e-19		Gdf3^Acvr1b_Acvr2a	8.18114e-79
Gdf9^Acvr2a	2.22858e-18		Fgf18^Fgfr3	3.69437e-19		Gdf3^Acvr1b_Acvr2b	1.60267e-18
Gdf9^Bmpr1a	2.21421e-18		Fgf1^Cd44	1.33954e-07		Gdf3^Acvr1c_Acvr2a	1.07176e-18
Gdf9^Bmpr2_Tgfbr1	5.17722e-19		Fgf1^Cspg4	4.70885e-19		Gdf3^Acvr1c_Acvr2b	2.13101e-18
Gdf9^Orai2	2.2641e-18		Fgf1^Egfr	3.70744e-12		Gdf9^Acvr1b_Bmpr2	2.11411e-18
Gh^Ghr	2.36729e-18		Fgf1^Fgfr1	1.24507e-21		Gdf9^Acvr2a	1.14831e-18
Gh^Prlr	1.37135e-18		Fgf1^Fgfr2	4.30356e-19		Gdf9^Bmpr1a	2.0519e-18
Ghrl^Ghrhr	1.94395e-18		Fgf1^Fgfr3	2.86692e-19		Gdf9^Bmpr2_Tgfbr1	2.34244e-18
Ghrl^Gpr39	2.05608e-18		Fgf1^Fgfrl1	3.15332e-19		Gdf9^Orai2	2.29168e-18
Ghrl^Ptger3	1.97115e-18		Fgf1^Itgb3	4.36329e-28		Gh^Ghr	2.08458e-18
Ghrl^Ptgir	1.82738e-18		Fgf1^Nrp1	4.96528e-23		Gh^Prlr	2.24605e-18
Ghrl^Tbxa2r	6.8744e-20		Fgf1^Tgfbr3	1.71517e-28		Ghrh^Adrb2	2.53182e-18
Gm11127^Cd8a	2.43927e-18		Fgf22^Fgfr1	1.17673e-19		Ghrh^Dpp4	1.67442e-18
Gm11127^Cd8b1	2.65871e-18		Fgf22^Fgfr2	5.3019e-19		Ghrh^Ghrhr	1.26993e-18
Gm13306^Ackr2	2.78604e-18		Fgf22^Fgfrl1	5.22782e-19		Ghrh^Gpr84	2.6092e-19
Gm13306^Adra2a	2.29172e-18		Fgf2^Cd44	1.81953e-19		Ghrh^Pth1r	1.87665e-18
Gm13306^Ccr10	3.83503e-19		Fgf2^Fgfr1	3.84008e-19		Ghrh^Ramp2	2.53e-18
Gm13306^Ccr2	5.25526e-19		Fgf2^Fgfr2	4.26876e-19		Ghrh^Ramp3	2.43435e-18
Gm13306^Ccr3	2.35785e-18		Fgf2^Fgfr3	5.70917e-20		Ghrh^Tshr	2.07345e-18
Gm13306^Grm7	1.74591e-18		Fgf2^Fgfrl1	3.85303e-19		Ghrh^Vipr1	1.52708e-18
Gnai2^Adcy7	0.107945		Fgf2^Gpc4	2.96235e-19		Ghrh^Vipr2	2.15479e-18
Gnai2^Adcy9	8.91662e-19		Fgf2^Itgb3	5.3824e-19		Ghrl^Ghrhr	1.02758e-18
Gnai2^Adora1	8.94713e-19		Fgf2^Nrp1	3.68853e-19		Ghrl^Ptger3	6.5369e-19
Gnai2^Adra2a	1.74284e-18		Fgf2^Sdc1	2.77872e-19		Ghrl^Ptgir	2.09381e-18
Gnai2^C5ar1	0.0215105		Fgf2^Sdc2	4.19009e-19		Ghrl^Tbxa2r	2.14892e-18
Gnai2^Cav1	2.21885e-18		Fgf2^Sdc3	8.57795e-20		Gm11127^Cd8a	2.41976e-18
Gnai2^Ccr5	2.77343e-10		Fgf2^Sdc4	6.22172e-19		Gm11127^Cd8b1	1.16866e-18
Gnai2^Chrm1	2.11266e-19		Fgf3^Fgfr1	1.76605e-20		Gm13306^Ackr2	2.48071e-18
Gnai2^Cxcr1	1.0549e-10		Fgf3^Fgfr2	1.36301e-19		Gm13306^Adra2a	2.23764e-18
Gnai2^Cxcr2	0.0200377		Fgf3^Fgfr3	3.63547e-19		Gm13306^Ccr10	2.31022e-18
Gnai2^Cxcr3	1.79068e-16		Fgf3^Fgfrl1	3.97884e-19		Gm13306^Ccr2	2.01417e-18
Gnai2^Drd2	2.01693e-18		Fgf7^Fgfr1	1.64243e-19		Gm13306^Ccr3	2.03198e-18
Gnai2^Ednra	6.59777e-20		Fgf7^Fgfr2	2.05567e-19		Gm13306^Grm7	2.4958e-18
Gnai2^Ednrb	2.13085e-63		Fgf7^Fgfr3	4.26145e-19		Gm7030^Cd8a	2.51664e-18
Gnai2^Egfr	6.60708e-19		Fgf7^Nrp1	3.2557e-19		Gm7030^Cd8b1	2.55643e-18
Gnai2^F2r	7.49407e-12		Fgf9^Fgfr1	1.0755e-19		Gnai2^Adcy7	0.0744616
Gnai2^Fpr1	0.0110559		Fgf9^Fgfr2	2.62777e-19		Gnai2^Adcy9	0.00407291
Gnai2^Igf1r	0.0725435		Fgf9^Fgfr3	8.5275e-20		Gnai2^Adora1	1.52437e-18
Gnai2^Lhcgr	1.42858e-18		Fgfr3^Epha4	5.24086e-19		Gnai2^Adra2a	1.98722e-18
Gnai2^Lpar3	2.48056e-18		Fgg^Itga2b	2.00634e-35		Gnai2^Adra2b	1.93831e-19
Gnai2^Oprd1	2.21209e-18		Fgg^Itga5	1.60631e-19		Gnai2^C5ar1	0.00184855
Gnai2^Oprm1	1.14804e-18		Fgg^Itgb1	5.48456e-26		Gnai2^Cav1	2.27918e-18
Gnai2^P2ry12	5.36549e-06		Fgg^Itgb3	1.55633e-35		Gnai2^Ccr5	0.0504461
Gnai2^Ptpru	0.00806755		Fgg^Tlr4	7.37896e-12		Gnai2^Chrm1	2.38936e-18
Gnai2^S1pr1	1.58973e-22		Fgl1^Egfr	5.6711e-19		Gnai2^Cxcr1	7.07156e-41
Gnai2^S1pr3	0.0081904		Fgl1^Lag3	1.60916e-40		Gnai2^Cxcr2	0.000637153
Gnai2^S1pr4	0.107873		Flt3l^Flt3	0.00807514		Gnai2^Cxcr3	0.0200121
Gnai2^S1pr5	8.33277e-40		Fn1^C5ar1	4.05312e-10		Gnai2^Drd2	1.69957e-18
Gnai2^Tbxa2r	8.83602e-32		Fn1^Cd44	1.80333e-13		Gnai2^Ednra	2.01782e-18
Gnai2^Tshr	0.0144061		Fn1^Cd79a	8.53714e-34		Gnai2^Ednrb	1.61717e-18
Gnai2^Unc5b	2.77302e-18		Fn1^Dpp4	6.82125e-36		Gnai2^Egfr	8.61026e-19
Gnas^Adcy7	0.109604		Fn1^Flt4	3.28932e-47		Gnai2^F2r	0.0192724
Gnas^Adcy9	2.68781e-18		Fn1^Il17rc	1.82748e-19		Gnai2^Fpr1	6.51242e-18
Gnas^Adora1	1.80223e-18		Fn1^Itga2	1.103e-69		Gnai2^Igf1r	0.0429579
Gnas^Adrb2	0.131581		Fn1^Itga2b_Itgb3	3.00159e-48		Gnai2^Lhcgr	1.70974e-18
Gnas^Avpr2	2.0629e-18		Fn1^Itga3_Itgb1	2.99375e-19		Gnai2^Lpar3	2.18174e-18
Gnas^Glp1r	4.79009e-36		Fn1^Itga4_Itgb1	2.46248e-22		Gnai2^Oprd1	1.10978e-18
Gnas^Htr6	2.32698e-18		Fn1^Itga4_Itgb7	3.18557e-32		Gnai2^Oprm1	1.54116e-19
Gnas^Lhcgr	2.22759e-18		Fn1^Itga5_Itgb1	1.86218e-27		Gnai2^P2ry12	4.36478e-21
Gnas^Ptgdr	1.98285e-18		Fn1^Itga6	5.58865e-29		Gnai2^Ptpru	0.00692293
Gnas^Tshr	0.0143736		Fn1^Itga8_Itgb1	4.9529e-96		Gnai2^S1pr1	0.00119831
Gnas^Vipr1	5.02195e-23		Fn1^Itga9	1.83025e-45		Gnai2^S1pr3	0.0080972
Gnb3^Gabbr2	1.9392e-18		Fn1^Itgav_Itgb1	3.30185e-25		Gnai2^S1pr4	0.0290518
Gnb3^Tgfbr1	1.70401e-18		Fn1^Itgav_Itgb3	9.72993e-50		Gnai2^S1pr5	1.78582e-05
Gpc3^Cd81	0.00108278		Fn1^Itgav_Itgb6	1.81867e-20		Gnai2^Tbxa2r	2.68698e-12
Gpc3^Flt1	2.76264e-05		Fn1^Itgav_Itgb8	1.61446e-19		Gnai2^Tshr	6.66393e-06
Gpc3^Igf1r	0.000502788		Fn1^Mag	3.80731e-40		Gnai2^Unc5b	2.40418e-18
Gpc3^Lrp1	0.000825091		Fn1^Nt5e	6.9954e-102		Gnas^Adcy7	0.0703636
Gpc3^Tnfrsf11b	1.38202e-18		Fn1^Plaur	2.19789e-11		Gnas^Adcy9	0.0038937
Gpc3^Unc5c	1.42735e-18		Fn1^Robo4	3.63489e-62		Gnas^Adora1	2.14925e-18
Gpc3^Vsig10l	8.92338e-05		Fn1^Sdc1	3.36484e-20		Gnas^Adrb2	0.0996468
Gpi1^Amfr	0.0977758		Fn1^Sdc2	2.43495e-39		Gnas^Avpr2	2.24528e-18
Grn^Cd209a	1.17621e-17		Fn1^Tnfrsf11b	1.99285e-19		Gnas^Glp1r	8.50583e-19
Grn^Egfr	1.37791e-18		Fn1^Tshr	1.19136e-23		Gnas^Htr6	1.35481e-18
Grn^Sort1	0.0091746		Fndc5^Itgav	8.92231e-05		Gnas^Lhcgr	6.14431e-19
Grn^Tnfrsf1a	0.000151999		Fndc5^Itgb5	1.44381e-11		Gnas^Tshr	4.17856e-06
Grn^Tnfrsf1b	9.96923e-05		Fras1_Frem1_Npnt^Itga8_Itgb1	1.51997e-19		Gnas^Vipr1	0.00069012
Grp^Fap	9.58626e-19		Fras1_Frem2_Npnt^Itga8_Itgb1	5.39205e-19		Gnb3^Gabbr2	7.93669e-19
Gstm7^Ryr2	2.24248e-18		Frs3^Fgfr1	2.47401e-19		Gnb3^Tgfbr1	2.09119e-18
Gsto1^Ryr1	0.00823659		Fst^Bmpr2	0.00153783		Gpc3^Cd81	0.0336397
Gstp1^Egfr	2.41892e-18		Fstl1^Dip2a	5.20967e-19		Gpc3^Flt1	0.0117586
Gstp1^Traf2	0.113777		Gad1^Grm4	3.35804e-19		Gpc3^Igf1r	0.0283634
Gstp2^Egfr	2.53956e-18		Gal^Adra2a	4.81133e-19		Gpc3^Lrp1	0.0236077
Gstp2^Traf2	1.91118e-18		Gal^Grm7	9.89007e-20		Gpc3^Tnfrsf11b	2.1179e-18
Guca2a^Gucy2c	2.15118e-18		Gas6^Axl	1.27742e-43		Gpc3^Unc5c	2.41964e-18
Gzma^F2r	0.0157499		Gas6^Mertk	3.95369e-32		Gpc3^Unc5d	1.97753e-18
Gzma^F2rl1	1.38687e-18		Gas6^Tyro3	1.1309e-19		Gpc3^Vsig10l	8.52228e-06
Gzma^F2rl2	4.99826e-18		Gast^Gpr152	3.94555e-19		Gpi1^Amfr	0.0702619
Gzma^F2rl3	0.00388438		Gc^Lrp2	2.00315e-19		Grn^Cd209a	0.0272484
Gzma^Pard3	2.00354e-18		Gdf11^Actr2	0.012219		Grn^Egfr	9.54135e-20
Hapln1^Ager	1.56249e-18		Gdf11^Acvr1b_Acvr2a	0.000145294		Grn^Sort1	0.0516506
Hapln1^Igdcc4	2.08581e-18		Gdf11^Acvr1b_Acvr2b	3.09992e-19		Grn^Tnfrsf1a	0.0754768
Hapln1^Il1rl1	8.80425e-19		Gdf11^Acvr1c	3.12706e-19		Grn^Tnfrsf1b	0.0860189
Hapln1^Prtg	2.0119e-18		Gdf11^Acvr2a_Tgfbr1	0.000740686		Grp^Fap	2.22324e-18
Hapln1^Tnfrsf11b	2.55351e-18		Gdf11^Acvr2b_Tgfbr1	2.92094e-19		Gstm7^Ryr2	1.69654e-18
Hapln1^Treml2	6.27298e-19		Gdf11^Antxr1	3.14085e-19		Gsto1^Ryr1	1.276e-06
Has2^Cd44	2.29457e-18		Gdf11^Bmpr1a	0.0051642		Gstp1^Egfr	2.29063e-18
Has2^Hmmr	3.38466e-19		Gdf11^Bmpr2	0.00999225		Gstp1^Traf2	0.00513819
Hbegf^Cd44	0.0185232		Gdf15^Ret	3.73061e-19		Gstp2^Egfr	9.98632e-19
Hbegf^Cd82	0.0145329		Gdf15^Tgfbr2	1.34588e-16		Gstp2^Traf2	2.16917e-18
Hbegf^Cd9	0.0172416		Gdf2^Acvr1	1.73718e-19		Guca2a^Gucy2c	2.11685e-18
Hbegf^Egfr_Erbb2	2.79692e-18		Gdf2^Acvr2a_Acvrl1	6.23448e-19		Gzma^F2r	1.48852e-182
Hbegf^Prlr	1.88683e-18		Gdf2^Acvr2b_Acvrl1	4.6518e-19		Gzma^F2rl1	2.18405e-18
Hc^Adra2a	1.44466e-18		Gdf2^Acvrl1_Bmpr2	6.57495e-19		Gzma^F2rl2	7.90357e-19
Hc^C5ar1	2.04663e-18		Gdf2^Eng	1.67401e-19		Gzma^F2rl3	4.61426e-164
Hc^C5ar2	1.33828e-18		Gdf3^Acvr1b_Acvr2a	4.74886e-63		Gzma^Pard3	2.27004e-18
Hc^Grm7	2.05557e-18		Gdf3^Acvr1b_Acvr2b	3.70312e-19		Hapln1^Ager	2.0201e-18
Hdc^Hrh1	2.6135e-18		Gdf3^Acvr1c_Acvr2a	2.67546e-19		Hapln1^Igdcc4	1.71984e-18
Hdc^Hrh2	1.96411e-08		Gdf3^Acvr1c_Acvr2b	4.11977e-19		Hapln1^Il1rl1	2.30409e-18
Hdc^Hrh4	2.25858e-18		Gdf7^Acvr2a_Bmpr1a	3.95095e-19		Hapln1^Prtg	3.92625e-19
Hebp1^Adra2a	2.29622e-18		Gdf7^Acvr2b_Bmpr1a	1.99115e-19		Hapln1^Tnfrsf11b	2.08095e-18
Hebp1^Grm7	1.36631e-18		Gdf7^Bmpr1a_Bmpr2	3.19012e-19		Hapln1^Treml2	2.26989e-18
Hgf^Cd44	0.0420173		Gdf9^Acvr1b_Bmpr2	2.10601e-19		Has2^Cd44	2.08771e-18
Hgf^Itgb1	0.0381051		Gdf9^Acvr2a	5.43704e-19		Has2^Hmmr	1.06315e-18
Hgf^Met	0.00634275		Gdf9^Bmpr1a	4.56004e-19		Hbegf^Cd44	8.73944e-16
Hgf^Nrp1	0.0140211		Gdf9^Bmpr2_Tgfbr1	3.12265e-19		Hbegf^Cd82	1.96472e-16
Hgf^Sdc1	3.88924e-25		Gdf9^Fxyd6	3.87967e-19		Hbegf^Cd9	4.75647e-16
Hgf^Sdc2	0.00221696		Gdf9^Orai2	2.53821e-19		Hbegf^Egfr_Erbb2	2.31951e-18
Hgf^St14	2.69448e-32		Gh^Ghr	2.88245e-19		Hbegf^Prlr	2.23803e-18
Hp^Asgr1	2.46643e-18		Gh^Prlr	5.69215e-19		Hc^Adra2a	1.31386e-19
Hp^Asgr2	1.40298e-18		Ghrl^Ghrhr	6.71847e-19		Hc^C5ar1	1.74189e-19
Hp^Cd163	5.76971e-26		Ghrl^Ptger3	4.46713e-19		Hc^C5ar2	2.16087e-18
Hp^Cd22	6.17707e-16		Ghrl^Ptgir	4.79779e-19		Hc^Grm7	2.36437e-18
Hp^Itgam	0.00732667		Ghrl^Tbxa2r	1.25862e-19		Hdc^Hrh1	2.46725e-18
Hp^Itgb2	0.00820085		Gm11127^Cd8a	5.54346e-19		Hdc^Hrh2	5.28539e-15
Hp^Tlr4	1.07484e-05		Gm11127^Cd8b1	3.61635e-19		Hdc^Hrh4	2.11168e-18
Hpx^Lrp1	7.27399e-28		Gm13306^Ackr2	6.42433e-19		Hebp1^Adra2a	1.7103e-19
Hras^Agtr1a	2.11495e-18		Gm13306^Adra2a	1.80571e-19		Hebp1^Grm7	2.46514e-18
Hras^Cav1	2.36208e-18		Gm13306^Ccr10	3.22544e-19		Hgf^Cd44	2.66975e-21
Hras^Insr	0.00279798		Gm13306^Ccr2	3.81064e-19		Hgf^Itgb1	1.2579e-20
Hras^Tlr9	3.49423e-19		Gm13306^Ccr3	1.69414e-19		Hgf^Met	3.5132e-18
Hsp90aa1^Cftr	8.17566e-19		Gm13306^Grm7	4.14746e-19		Hgf^Nrp1	8.87569e-30
Hsp90aa1^Egfr	2.35418e-18		Gm7030^Cd8a	4.75644e-19		Hgf^Sdc1	3.83429e-17
Hsp90aa1^Erbb2	2.80706e-18		Gm7030^Cd8b1	4.67312e-19		Hgf^Sdc2	6.25894e-25
Hsp90aa1^Itgb3	1.99044e-10		Gnai2^Adcy7	0.055958		Hgf^St14	1.13445e-43
Hsp90b1^Asgr1	2.15921e-18		Gnai2^Adcy9	6.32786e-21		Hp^Asgr1	2.39144e-18
Hsp90b1^Erbb2	2.16644e-18		Gnai2^Adora1	1.3983e-20		Hp^Asgr2	2.32274e-18
Hsp90b1^Lrp1	0.062585		Gnai2^Adra2a	1.90919e-19		Hp^Cd163	5.91793e-26
Hsp90b1^Tlr1	0.0203311		Gnai2^C5ar1	0.101436		Hp^Cd22	0.00145658
Hsp90b1^Tlr2	0.107484		Gnai2^Cav1	1.51931e-19		Hp^Itgam	0.090213
Hsp90b1^Tlr4	0.0560394		Gnai2^Ccr5	1.43575e-05		Hp^Itgb2	0.0951133
Hsp90b1^Tlr7	0.00138813		Gnai2^Chrm1	3.24935e-19		Hp^Tlr4	0.00147436
Hsp90b1^Tlr9	2.05695e-18		Gnai2^Cxcr1	0.0188805		Hpx^Lrp1	5.58648e-15
Hspa1a^Grin2d	1.03389e-18		Gnai2^Cxcr2	0.0769189		Hras^Agtr1a	2.12213e-18
Hspa1a^Tlr4	0.00618199		Gnai2^Cxcr3	8.36353e-16		Hras^Cav1	1.09299e-19
Hspa4^Tlr4	0.0674182		Gnai2^Drd2	6.59408e-19		Hras^Insr	1.56872e-15
Hspa8^Adrb2	0.131516		Gnai2^Ednra	4.40959e-19		Hras^Tlr9	1.32357e-18
Hspa8^Ldlr	0.0812142		Gnai2^Ednrb	1.94547e-19		Hsp90aa1^Egfr	2.27897e-18
Hspg2^Dag1	0.000885178		Gnai2^Egfr	0.00169361		Hsp90aa1^Erbb2	2.03974e-18
Hspg2^Fgfr1	0.000183527		Gnai2^F2r	2.01347e-15		Hsp90aa1^Itgb3	0.00654946
Hspg2^Itga2	5.79921e-59		Gnai2^Fpr1	0.0679939		Hsp90b1^Asgr1	8.09688e-19
Hspg2^Itgb1	0.00418294		Gnai2^Igf1r	0.112272		Hsp90b1^Erbb2	1.56605e-18
Hspg2^Lrp1	0.00195916		Gnai2^Lpar3	6.47551e-19		Hsp90b1^Lrp1	0.0378423
Hspg2^Ptprs	0.000761868		Gnai2^Oprd1	3.58497e-19		Hsp90b1^Tlr1	1.38707e-10
Hspg2^Sdc1	2.1564e-29		Gnai2^Oprm1	4.16488e-20		Hsp90b1^Tlr2	0.0374155
Icam1^Cav1	1.35097e-18		Gnai2^P2ry12	4.89588e-11		Hsp90b1^Tlr4	8.62391e-10
Icam1^Egfr	1.74687e-18		Gnai2^Ptpru	4.2517e-22		Hsp90b1^Tlr7	0.000156328
Icam1^Il2ra	4.28745e-61		Gnai2^S1pr1	1.12031e-08		Hsp90b1^Tlr9	1.09727e-18
Icam1^Il2rg	0.110702		Gnai2^S1pr3	1.28753e-07		Hspa1a^Grin2d	1.3128e-18
Icam1^Itgal_Itgb2	0.10027		Gnai2^S1pr4	0.0660108		Hspa1a^Tlr4	1.66723e-07
Icam1^Itgam_Itgb2	0.105824		Gnai2^S1pr5	0.0014638		Hspa4^Tlr4	4.79566e-12
Icam1^Itgax_Itgb2	2.81143e-14		Gnai2^Tbxa2r	3.72542e-11		Hspa8^Adrb2	0.10259
Icam1^Spn	0.103061		Gnai2^Tshr	1.18652e-05		Hspa8^Ldlr	0.094745
Icam2^Itgal_Itgb2	0.0759619		Gnai2^Unc5b	5.02322e-20		Hspg2^Dag1	5.67072e-20
Icam2^Itgam_Itgb2	0.0809389		Gnas^Adcy7	0.0555689		Hspg2^Fgfr1	3.58168e-17
Icam4^Itga2b	8.99887e-05		Gnas^Adcy9	5.28198e-21		Hspg2^Itga2	9.23605e-20
Icam4^Itga4	0.0120771		Gnas^Adora1	4.76757e-19		Hspg2^Itgb1	8.54973e-20
Icam4^Itgal	0.0118528		Gnas^Adrb2	0.141667		Hspg2^Lrp1	7.75997e-24
Icam4^Itgam	0.0131287		Gnas^Avpr2	2.6241e-19		Hspg2^Ptprs	3.95878e-16
Icam4^Itgav	0.00188105		Gnas^Gcgr	4.42125e-19		Hspg2^Sdc1	4.90436e-21
Icam4^Itgb1	0.00957221		Gnas^Glp1r	1.14093e-19		Icam1^Cav1	2.00717e-18
Icam4^Itgb2	0.0124794		Gnas^Htr6	9.03085e-20		Icam1^Egfr	2.40705e-18
Icam4^Itgb3	0.000281454		Gnas^Tshr	1.78385e-05		Icam1^Il2ra	4.49383e-25
Icam5^Itgal	2.17119e-18		Gnas^Vipr1	0.00186214		Icam1^Il2rg	0.01909
Icam5^Itgb2	2.12733e-18		Gp1ba^Itgam_Itgb2	2.83191e-19		Icam1^Itgal_Itgb2	0.013446
Icosl^Cd28	8.0939e-49		Gpc3^Cd81	1.03769e-17		Icam1^Itgam_Itgb2	0.028356
Icosl^Ctla4	2.93158e-62		Gpc3^Flt1	6.469e-26		Icam1^Itgax_Itgb2	0.0197617
Icosl^Icos	8.02114e-37		Gpc3^Igf1r	6.41139e-13		Icam1^Spn	0.0321798
Ifnb1^Ifnar1_Ifnar2	1.14847e-18		Gpc3^Lrp1	4.611e-27		Icam2^Itgal_Itgb2	3.61415e-26
Ifng^Ifngr1_Ifngr2	0.103216		Gpc3^Lrp2	2.92898e-19		Icam2^Itgam_Itgb2	3.39491e-26
Ifng^Mpl	0.00387523		Gpc3^Tnfrsf11b	5.07016e-19		Icam4^Itga2b	1.7503e-37
Igf1^Igf1r	3.22916e-23		Gpc3^Unc5c	2.32635e-19		Icam4^Itga4	1.47881e-55
Igf1^Igf2r	2.38725e-29		Gpc3^Vsig10l	1.439e-23		Icam4^Itgal	2.35472e-56
Igf1^Insr	4.78163e-20		Gpha2^Tshr	2.11193e-19		Icam4^Itgam	2.25592e-57
Igf1^Itga6_Itgb4	1.06736e-19		Gpi1^Amfr	0.110134		Icam4^Itgav	4.50829e-54
Igf1^Itgav_Itgb3	2.45722e-65		Grem1^Kdr	4.13203e-19		Icam4^Itgb1	1.32031e-54
Igf2^Gpr152	2.65754e-18		Grn^Cd209a	5.77605e-17		Icam4^Itgb2	1.54911e-56
Igf2^Igf1r	2.12881e-18		Grn^Egfr	0.000179347		Icam4^Itgb3	1.31779e-57
Igf2^Igf2r	1.3496e-20		Grn^Sort1	0.0116086		Icam5^Itgal	1.10832e-18
Igf2^Insr	2.91431e-19		Grn^Tnfrsf1a	0.0027839		Icam5^Itgb2	2.3285e-18
Igf2^Itga6_Itgb4	2.04083e-18		Grn^Tnfrsf1b	0.0110227		Icosl^Cd28	0.0134951
Igf2^Itgav_Itgb3	2.65547e-18		Gstm7^Ryr2	4.67553e-19		Icosl^Ctla4	2.49736e-07
Igfbp4^Fzd8	5.26839e-19		Gsto1^Ryr1	0.00688616		Icosl^Icos	0.000670298
Igfbp4^Lrp6	0.0212067		Gstp1^Egfr	0.00166192		Ifnb1^Ifnar1_Ifnar2	1.84326e-18
Igsf10^Cd200r2	2.22517e-18		Gstp1^Traf2	0.017444		Ifng^Ifngr1_Ifngr2	3.63655e-179
Igsf10^Cd200r4	2.29948e-18		Gstp2^Egfr	3.43505e-21		Ifng^Mpl	4.49483e-162
Igsf10^Mag	7.4926e-19		Gstp2^Traf2	2.45558e-21		Igf1^Igf1r	0.000543814
Igsf10^Slamf9	2.96267e-18		Guca2a^Gucy2c	7.4555e-19		Igf1^Igf2r	3.23085e-05
Ihh^Cdon	1.91528e-18		Gzma^F2r	0.011008		Igf1^Insr	0.0008117
Ihh^Hhip	1.49886e-18		Gzma^F2rl1	4.47881e-19		Igf1^Itga6_Itgb4	0.000175014
Ihh^Ptch1_Smo	5.2825e-19		Gzma^F2rl2	6.8714e-20		Igf1^Itgav_Itgb3	6.07213e-08
Ihh^Ptch2_Smo	1.85378e-18		Gzma^F2rl3	0.00260643		Igf2^Gpr152	2.14716e-18
Il10^Cd27	1.38113e-23		Gzma^Pard3	4.20597e-19		Igf2^Igf1r	2.20596e-18
Il10^Cd70	2.66036e-18		Hapln1^Ager	4.9004e-20		Igf2^Igf2r	1.52275e-18
Il10^Ifnlr1	2.88366e-15		Hapln1^Igdcc4	3.24991e-19		Igf2^Insr	2.16705e-18
Il10^Il10ra_Il10rb	5.48773e-18		Hapln1^Il1rl1	4.64602e-19		Igf2^Itga6_Itgb4	2.0348e-18
Il11^Il11ra1_Il6st	1.94532e-18		Hapln1^Prtg	4.30913e-19		Igf2^Itgav_Itgb3	2.12145e-18
Il11^Il6ra	1.65018e-18		Hapln1^Tnfrsf11b	4.67154e-19		Igfbp4^Fzd8	1.21277e-18
Il11ra1^Cd40	6.59248e-05		Hapln1^Treml2	4.42582e-19		Igfbp4^Lrp6	8.61848e-08
Il11ra2^Cd40	2.14577e-18		Has2^Cd44	2.54132e-19		Igsf10^Cd200r2	2.19335e-18
Il12a^Cd28	4.12657e-45		Has2^Hmmr	1.25866e-19		Igsf10^Cd200r4	2.29389e-18
Il12a_Il12b^Il12rb1_Il12rb2	1.40738e-18		Hbegf^Cd44	0.010266		Igsf10^Mag	2.12832e-18
Il12a_Il27^Il12rb2_Il27ra	1.45964e-18		Hbegf^Cd82	0.00873342		Igsf10^Slamf9	1.81199e-18
Il12b_Il23a^Il12rb1_Il23r	4.17054e-20		Hbegf^Cd9	0.008451		Ihh^Boc	1.64304e-18
Il13^Il13_Il13ra1_Il4ra	1.29662e-19		Hbegf^Egfr_Erbb2	3.72743e-19		Ihh^Cdon	1.57878e-18
Il13^Il13ra1_Il4ra	0.0125811		Hbegf^Erbb2_Erbb4	3.12152e-19		Ihh^Hhip	3.3196e-20
Il13^Il13ra2_Il4ra	2.46079e-18		Hbegf^Prlr	2.51361e-19		Ihh^Ptch1_Smo	1.81017e-18
Il13^Il2rg	0.0202029		Hc^Adra2a	2.82086e-19		Ihh^Ptch2_Smo	2.23932e-18
Il13^Tmem219	0.0207985		Hc^C5ar1	2.20451e-19		Il10^Cd27	2.05333e-13
Il15^Il15ra_Il2rb_Il2rg	1.00993e-34		Hc^C5ar2	2.48562e-19		Il10^Cd70	9.87007e-31
Il15^Il2ra	6.1632e-66		Hc^Grm7	3.77853e-19		Il10^Ifnlr1	6.09475e-21
Il15ra^Axl	2.80325e-30		Hdc^Hrh1	2.95412e-19		Il10^Il10ra_Il10rb	5.34209e-20
Il16^Ccr5	9.42491e-13		Hdc^Hrh2	0.000208701		Il11^Il11ra1_Il6st	2.05886e-18
Il16^Cd4	9.62682e-27		Hdc^Hrh4	3.74655e-19		Il11^Il6ra	2.16799e-18
Il16^Cd9	0.0686232		Hebp1^Adra2a	3.5646e-19		Il11ra1^Cd40	3.37056e-13
Il16^Grin2a	2.85275e-18		Hebp1^Grm7	2.17408e-19		Il11ra2^Cd40	9.8576e-19
Il16^Grin2b	1.26824e-18		Hgf^Cd44	0.00590571		Il12a^Cd28	0.0172432
Il16^Grin2c	2.64628e-18		Hgf^Itgb1	1.49774e-08		Il12a_Il12b^Il12rb1_Il12rb2	4.50692e-19
Il16^Grin2d	2.06402e-18		Hgf^Met	2.78348e-10		Il12a_Il27^Il12rb2_Il27ra	2.15408e-18
Il16^Kcna3	2.62985e-18		Hgf^Nrp1	5.06118e-24		Il12b^Boc	2.45988e-18
Il16^Kcnd1	3.92186e-19		Hgf^Sdc1	7.11197e-09		Il12b_Il23a^Il12rb1_Il23r	1.30852e-18
Il16^Kcnj10	5.94686e-20		Hgf^Sdc2	5.1504e-29		Il13^Il13_Il13ra1_Il4ra	2.25852e-18
Il16^Kcnj15	1.08569e-18		Hgf^St14	3.39753e-34		Il13^Il13ra1_Il4ra	2.12628e-18
Il17a_Il17f^Il17ra_Il17rc	1.01715e-18		Hp^Asgr1	1.64023e-19		Il13^Il13ra2_Il4ra	2.17718e-18
Il17c^Il17ra_Il17re	1.5669e-18		Hp^Asgr2	4.78195e-19		Il13^Il2rg	1.63241e-18
Il18^Il18_Il18r1_Il18rap	6.50939e-27		Hp^Cd163	2.29774e-28		Il13^Tmem219	2.34784e-18
Il18^Il18bp	0.00254183		Hp^Cd22	5.65912e-13		Il15^Il15ra_Il2rb_Il2rg	0.00126432
Il18^Il18r1_Il18rap	1.49078e-19		Hp^Itgam	0.00359363		Il15^Il2ra	2.98912e-11
Il18^Il1rapl1	2.74692e-18		Hp^Itgb2	0.0042125		Il15ra^Axl	7.62235e-37
Il18^Il1rl2	0.00373756		Hp^Tlr4	0.00016971		Il16^Ccr5	0.0499535
Il1a^Il1r1_Il1rap	1.03125e-20		Hpx^Lrp1	1.04052e-29		Il16^Cd4	2.42814e-08
Il1a^Il1r2_Il1rap	7.81937e-15		Hras^Agtr1a	2.09032e-19		Il16^Cd9	0.08089
Il1b^Adrb2	0.00908417		Hras^Cav1	3.09685e-19		Il16^Grin2a	2.06395e-18
Il1b^Il1r1_Il1rap	0.00123386		Hras^Insr	0.00682489		Il16^Grin2b	4.80937e-20
Il1b^Il1r2_Il1rap	0.000109497		Hras^Tlr9	3.11671e-19		Il16^Grin2c	2.4327e-18
Il1b^Sigirr	0.00411947		Hsp90aa1^Egfr	0.0017261		Il16^Grin2d	4.76073e-19
Il1f6^Il1rap_Il1rl2	2.20354e-18		Hsp90aa1^Erbb2	6.83807e-19		Il16^Kcna3	1.24559e-18
Il1f8^Il1rap_Il1rl2	2.70274e-18		Hsp90aa1^Itgb3	0.0121889		Il16^Kcnd1	1.57174e-19
Il1f9^Ifnar1	6.74509e-27		Hsp90b1^Asgr1	3.22794e-19		Il16^Kcnj10	5.13025e-31
Il1f9^Ifnar2	1.90334e-27		Hsp90b1^Erbb2	3.82891e-19		Il16^Kcnj15	4.90306e-19
Il1f9^Il1rap_Il1rl2	1.30937e-08		Hsp90b1^Lrp1	0.0163472		Il17a_Il17f^Il17ra_Il17rc	2.2451e-18
Il1rapl1^Ptprf	2.00697e-18		Hsp90b1^Tlr1	0.0904819		Il17c^Il17ra_Il17re	2.05511e-18
Il1rapl1^Ptprs	2.66914e-18		Hsp90b1^Tlr2	0.0946872		Il18^Il18_Il18r1_Il18rap	1.1808e-06
Il1rn^Il1rl2	6.22775e-11		Hsp90b1^Tlr4	0.0944967		Il18^Il18bp	7.75895e-17
Il21^Il21r_Il2rg	1.522e-18		Hsp90b1^Tlr7	0.0723174		Il18^Il18r1_Il18rap	1.32073e-12
Il21^Il4ra	1.95616e-18		Hsp90b1^Tlr9	2.81199e-19		Il18^Il1rapl1	2.10706e-18
Il23a^Il12rb2	3.18173e-19		Hspa1a^Grin2d	4.95523e-19		Il18^Il1rl2	1.97005e-09
Il2^Cd53	1.98038e-18		Hspa1a^Tlr4	0.0136971		Il1a^Il1r1_Il1rap	0.000131947
Il2^Il20ra_Il20rb_Il2rg	1.08044e-18		Hspa4^Tlr4	0.0908965		Il1a^Il1r2_Il1rap	6.08407e-10
Il2^Il2ra_Il2rb_Il2rg	4.7882e-19		Hspa8^Adrb2	0.142454		Il1b^Adrb2	0.121485
Il2^Il2rb_Il2rg	2.29376e-18		Hspa8^Ldlr	0.0389618		Il1b^Il1r1_Il1rap	0.0156732
Il2^Ngfr	2.03757e-19		Hspa8^Lrp2	6.42331e-19		Il1b^Il1r2_Il1rap	0.0286776
Il33^Il1rap_Il1rl1	1.33664e-18		Hspg2^Dag1	6.22704e-24		Il1b^Sigirr	0.0661429
Il4^Cd53	0.0551705		Hspg2^Fgfr1	8.00808e-31		Il1f6^Il1rap_Il1rl2	3.22293e-19
Il4^Il13_Il13ra1_Il4ra	2.54195e-18		Hspg2^Itga2	5.90191e-58		Il1f8^Il1rap_Il1rl2	5.48897e-19
Il4^Il13ra1_Il4ra	0.0329273		Hspg2^Itgb1	5.42193e-22		Il1f9^Ifnar1	0.144347
Il4^Il13ra2_Il4ra	1.90979e-18		Hspg2^Lrp1	9.60837e-24		Il1f9^Ifnar2	0.155664
Il4^Il21r	0.010021		Hspg2^Lrp2	2.97514e-19		Il1f9^Il1rap_Il1rl2	0.00835145
Il4^Il2rg_Il4ra	0.0496872		Hspg2^Ptprs	5.10422e-29		Il1rapl1^Ptprf	2.18484e-18
Il6^F3	0.000531809		Hspg2^Sdc1	9.84462e-20		Il1rapl1^Ptprs	2.42583e-18
Il6^Fcgr4	0.0216462		Icam1^Cav1	5.31628e-19		Il1rn^Il1rl2	0.0110379
Il6^Hrh1	2.5735e-18		Icam1^Egfr	0.00151855		Il23a^Gp6	8.95127e-20
Il6^Il6ra_Il6st	0.014413		Icam1^Il2ra	7.12359e-57		Il23a^Il12rb2	2.19488e-18
Il6^Musk	2.22444e-18		Icam1^Il2rg	0.0899505		Il2^Cd53	1.12226e-166
Il7^Il2rg_Il7r	2.32835e-18		Icam1^Itgal_Itgb2	0.0921858		Il2^Il20ra_Il20rb_Il2rg	6.87177e-19
Impg2^Prlr	2.60094e-18		Icam1^Itgam_Itgb2	0.094311		Il2^Il2ra_Il2rb_Il2rg	9.47428e-201
Inha^Acvr1	1.93349e-18		Icam1^Itgax_Itgb2	0.00789682		Il2^Il2rb_Il2rg	5.56336e-179
Inha^Tgfbr3	2.19742e-18		Icam1^Spn	0.0531558		Il2^Ngfr	1.88695e-18
Inha_Inhba^Acvr2a	1.90081e-18		Icam2^Itgal_Itgb2	0.0997232		Il33^Il1rap_Il1rl1	2.35901e-18
Inha_Inhbb^Acvr2b	2.23655e-18		Icam2^Itgam_Itgb2	0.094835		Il4^Cd53	1.76622e-173
Inhba^Actr2	1.78032e-18		Icam4^Itga2b	2.40032e-27		Il4^Il13_Il13ra1_Il4ra	1.76808e-18
Inhba^Bambi	3.82319e-17		Icam4^Itga4	2.20209e-05		Il4^Il13ra1_Il4ra	5.74933e-187
Inhba^Eng	3.06452e-20		Icam4^Itgal	4.88245e-06		Il4^Il13ra2_Il4ra	2.08027e-18
Inhba^Tgfbr3	6.80833e-55		Icam4^Itgam	0.00205321		Il4^Il21r	3.6243e-178
Inhba_Inhbb^Acvr1_Acvr2a	2.54648e-18		Icam4^Itgav	3.73337e-14		Il4^Il2rg_Il4ra	9.95481e-175
Inhba_Inhbb^Acvr1_Acvr2b	2.16274e-18		Icam4^Itgb1	6.89155e-12		Il5^Csf2ra	1.92239e-18
Inhba_Inhbb^Acvr1b_Acvr2a	6.74555e-19		Icam4^Itgb2	1.99132e-05		Il5^Csf2rb_Il5ra	4.56669e-19
Inhba_Inhbb^Acvr1b_Acvr2b	2.26331e-18		Icam4^Itgb3	6.8883e-27		Il6^F3	2.0966e-18
Inhba_Inhbb^Acvr1c_Acvr2a	2.53467e-18		Icam4^Rhag	4.09344e-19		Il6^Fcgr4	1.02663e-189
Inhba_Inhbb^Acvr1c_Acvr2b	1.98541e-18		Icam5^Itgal	4.37117e-19		Il6^Hrh1	1.88042e-18
Inhbe^Acvr1b_Acvr2a	2.04417e-18		Icam5^Itgb2	2.12907e-19		Il6^Il6ra_Il6st	1.55375e-175
Inhbe^Acvr1b_Acvr2b	2.33552e-18		Icosl^Cd28	1.2283e-16		Il6^Musk	2.71099e-18
Inhbe^Acvr1c_Acvr2a	3.09323e-18		Icosl^Ctla4	3.2396e-44		Il7^Il2rg_Il7r	2.58677e-20
Inhbe^Acvr1c_Acvr2b	1.82184e-18		Icosl^Icos	3.2102e-28		Impg2^Prlr	1.36205e-18
Insl5^Adra2a	2.5708e-18		Ifnb1^Ifnar1_Ifnar2	5.54517e-19		Inha^Acvr1	3.44503e-19
Insl5^Grm7	2.75761e-18		Ifng^Ifngr1_Ifngr2	0.0892256		Inha^Tgfbr3	3.40328e-19
Insl5^Rxfp1	2.86755e-18		Ifng^Mpl	0.00220763		Inha_Inhba^Acvr2a	1.2771e-18
Insl5^Rxfp3	2.80863e-19		Igf1^Igf1r	4.15409e-05		Inha_Inhbb^Acvr2b	2.36007e-18
Irak4^Tlr4	1.00495e-06		Igf1^Igf2r	5.22149e-19		Inhba^Actr2	0.0917523
Irak4^Tlr6	5.09033e-12		Igf1^Insr	2.67187e-05		Inhba^Bambi	0.0500823
Irak4^Tlr7	2.42462e-14		Igf1^Itga6_Itgb4	2.46925e-33		Inhba^Eng	0.033694
Itgav^Thy1	0.00585572		Igf1^Itgav_Itgb3	1.79438e-35		Inhba^Tgfbr3	0.00011709
Itgb2^Cd226	9.12889e-34		Igf2^Gpr152	2.70682e-19		Inhba_Inhbb^Acvr1_Acvr2a	2.38879e-18
Itgb2^Thy1	2.94115e-09		Igf2^Igf1r	5.67988e-19		Inhba_Inhbb^Acvr1_Acvr2b	9.48191e-19
Itgb3bp^Itgb3	0.00650589		Igf2^Igf2r	5.46892e-19		Inhba_Inhbb^Acvr1b_Acvr2a	2.6039e-18
Itgb3bp^Itgb5	0.0151797		Igf2^Insr	5.3093e-19		Inhba_Inhbb^Acvr1b_Acvr2b	1.10703e-18
Itih2^Fcer1a	1.00004e-18		Igf2^Itga6_Itgb4	6.15171e-19		Inhba_Inhbb^Acvr1c_Acvr2a	1.85078e-18
Izumo1^Cd9	1.31697e-18		Igf2^Itgav_Itgb3	3.5779e-19		Inhba_Inhbb^Acvr1c_Acvr2b	2.01735e-18
Jag1^Cd46	3.79871e-19		Igfbp4^Fzd8	6.99532e-19		Inhbe^Acvr1b_Acvr2a	8.29742e-19
Jag1^Notch1	1.57722e-18		Igfbp4^Lrp6	2.95605e-14		Inhbe^Acvr1b_Acvr2b	2.29881e-18
Jag1^Notch2	1.39205e-18		Igsf10^Cd200r2	5.38245e-19		Inhbe^Acvr1c_Acvr2a	7.51309e-19
Jag1^Notch3	2.65253e-18		Igsf10^Cd200r4	1.01374e-19		Inhbe^Acvr1c_Acvr2b	1.04607e-18
Jag1^Notch4	2.81414e-18		Igsf10^Mag	5.91792e-19		Insl5^Adra2a	4.39121e-19
Jag2^Notch1	2.10239e-18		Igsf10^Slamf9	3.75639e-19		Insl5^Grm7	2.19175e-18
Jag2^Notch2	1.46084e-18		Ihh^Boc	4.27993e-19		Insl5^Rxfp1	2.22202e-18
Jag2^Notch3	1.57248e-18		Ihh^Cdon	7.18737e-19		Irak4^Tlr4	3.68816e-08
Jag2^Notch4	2.29676e-18		Ihh^Hhip	4.31379e-19		Irak4^Tlr6	2.92516e-05
Jam2^Itga3_Itgb1	2.65485e-18		Ihh^Ptch1_Smo	2.5367e-19		Irak4^Tlr7	2.19705e-05
Jam2^Itga4_Itgb1	0.00405883		Ihh^Ptch2_Smo	4.49897e-19		Itgav^Thy1	5.85874e-17
Jam2^Itgav_Itgb1	0.000280542		Il10^Cd27	1.11281e-15		Itgb2^Cd226	0.00123873
Jam3^Itgam_Itgb2	2.70827e-19		Il10^Cd70	1.06518e-144		Itgb2^Thy1	0.0129842
Jam3^Itgb1	2.42914e-18		Il10^Ifnlr1	1.12424e-08		Itgb3bp^Itgb3	1.21082e-33
Kitl^Epor	2.29949e-18		Il10^Il10ra_Il10rb	0.00595739		Itgb3bp^Itgb5	2.51787e-41
Kitl^Kit	0.00104151		Il11^Il11ra1_Il6st	5.41286e-19		Itih2^Fcer1a	8.68577e-19
Kitl^Lrrn3	2.68056e-18		Il11^Il6ra	4.711e-19		Izumo1^Cd9	1.02222e-18
Kl^Fgfr1	1.31976e-18		Il11ra1^Cd40	3.32085e-17		Jag1^Cd46	3.50139e-19
Kng1^Adra2a	1.65549e-19		Il11ra2^Cd40	5.59139e-19		Jag1^Notch1	2.63422e-18
Kng1^Cd93	1.36742e-33		Il12a^Cd28	2.336e-13		Jag1^Notch2	1.40786e-18
Kng1^Gpr135	2.5456e-18		Il12a_Il12b^Il12rb1_Il12rb2	4.09632e-19		Jag1^Notch3	1.47203e-18
Kng1^Grm7	2.04636e-18		Il12a_Il27^Il12rb2_Il27ra	4.08995e-19		Jag1^Notch4	2.20799e-18
Kng1^Itgam	8.20446e-27		Il12b^Boc	4.83362e-19		Jag2^Notch1	2.5064e-38
Kng1^Itgb2	1.19853e-27		Il12b_Il23a^Il12rb1_Il23r	4.11674e-19		Jag2^Notch2	4.83707e-34
Kng1^Plaur	1.92479e-26		Il13^Il13_Il13ra1_Il4ra	7.52158e-19		Jag2^Notch3	8.7274e-19
Kng1^Sdc2	1.52091e-53		Il13^Il13ra1_Il4ra	7.21411e-19		Jag2^Notch4	8.49177e-58
Kng2^Adra2a	1.76771e-18		Il13^Il13ra2_Il4ra	4.75594e-19		Jam2^Itga3_Itgb1	2.37477e-18
Kng2^Cd93	1.8444e-18		Il13^Il2rg	5.20518e-19		Jam2^Itga4_Itgb1	3.911e-19
Kng2^Gpr135	3.2666e-19		Il13^Tmem219	7.72437e-19		Jam2^Itgav_Itgb1	5.26418e-21
Kng2^Grm7	5.8698e-19		Il15^Il15ra_Il2rb_Il2rg	1.54396e-39		Jam3^Itgam_Itgb2	2.32714e-18
Kng2^Itgam	2.63547e-18		Il15^Il2ra	6.56558e-78		Jam3^Itgb1	1.3586e-18
Kng2^Itgb2	1.37903e-18		Il15ra^Axl	2.73567e-30		Kitl^Epor	1.81582e-18
Kng2^Plaur	1.06384e-18		Il16^Ccr5	6.31733e-05		Kitl^Kit	4.37751e-10
Kng2^Sdc2	2.11698e-18		Il16^Cd4	1.71105e-12		Kitl^Lrrn3	2.16509e-18
L1cam^Cd9	0.00260191		Il16^Cd9	0.109659		Kl^Fgfr1	2.25818e-18
L1cam^Egfr	4.43777e-19		Il16^Grin2a	5.69478e-19		Kng1^Adra2a	1.26234e-18
L1cam^Ephb2	2.12815e-18		Il16^Grin2b	2.26549e-19		Kng1^Cd93	2.63319e-11
L1cam^Erbb2	1.84453e-19		Il16^Grin2c	1.79107e-19		Kng1^Gpr135	2.40258e-18
L1cam^Erbb3	0.00254784		Il16^Grin2d	4.68177e-19		Kng1^Grm7	2.05677e-18
L1cam^Itga4_Itgb7	6.35671e-07		Il16^Kcna3	4.05696e-19		Kng1^Itgam	2.52405e-12
L1cam^Itga5_Itgb1	0.000973017		Il16^Kcnd1	5.64299e-19		Kng1^Itgb2	5.38567e-12
L1cam^Itgav_Itgb3	4.60792e-45		Il16^Kcnj10	5.83881e-21		Kng1^Plaur	1.83233e-11
L1cam^Ptprz1	2.92084e-19		Il16^Kcnj15	7.06116e-19		Kng1^Sdc2	3.65524e-14
Lama2^Cd44	2.24288e-18		Il17a_Il17f^Il17ra_Il17rc	2.97017e-19		Kng2^Adra2a	2.22664e-18
Lama2^Dag1	1.97772e-18		Il17c^Il17ra_Il17re	2.90033e-19		Kng2^Cd93	2.12533e-18
Lama2^Itga1	2.08025e-18		Il18^Il18_Il18r1_Il18rap	7.28365e-28		Kng2^Gpr135	2.36144e-18
Lama2^Itga2_Itgb1	1.98826e-18		Il18^Il18bp	1.65576e-05		Kng2^Grm7	2.06339e-18
Lama2^Itga3_Itgb1	2.62324e-18		Il18^Il18r1_Il18rap	6.82129e-09		Kng2^Itgam	6.44345e-19
Lama2^Itga6_Itgb1	9.03058e-19		Il18^Il1rl2	2.65993e-15		Kng2^Itgb2	2.11326e-18
Lama2^Itga6_Itgb4	2.80287e-18		Il1a^Il1r1_Il1rap	2.33625e-34		Kng2^Plaur	3.43049e-21
Lama2^Itga7_Itgb1	2.48057e-18		Il1a^Il1r2_Il1rap	4.10862e-07		Kng2^Sdc2	2.01412e-18
Lama2^Itga9_Itgb1	2.46793e-18		Il1b^Adrb2	0.0348429		L1cam^Cd9	0.0418701
Lama2^Itgav_Itgb8	6.27128e-19		Il1b^Il1r1_Il1rap	4.3216e-28		L1cam^Egfr	2.22886e-18
Lama2^Rpsa	2.02083e-18		Il1b^Il1r2_Il1rap	0.00298611		L1cam^Ephb2	2.3253e-18
Lama4^Cd44	0.00514492		Il1b^Sigirr	8.73769e-18		L1cam^Erbb2	2.13533e-18
Lama4^Dag1	0.00089457		Il1f6^Il1rap_Il1rl2	3.69179e-20		L1cam^Erbb3	0.0103575
Lama4^Itga2_Itgb1	5.04986e-59		Il1f8^Il1rap_Il1rl2	4.43019e-19		L1cam^Itga4_Itgb7	0.0432807
Lama4^Itga3_Itgb1	7.71765e-19		Il1f9^Ifnar1	1.6128e-18		L1cam^Itga5_Itgb1	0.0277131
Lama4^Itga6_Itgb1	0.000754279		Il1f9^Ifnar2	2.03386e-19		L1cam^Itgav_Itgb3	1.55961e-10
Lama4^Itga6_Itgb4	2.45307e-18		Il1f9^Il1rap_Il1rl2	4.24559e-19		Lama2^Cd44	1.44919e-18
Lama4^Itga7_Itgb1	1.78679e-18		Il1rn^Il1rl2	4.954e-23		Lama2^Dag1	1.34436e-18
Lama4^Itga9_Itgb1	7.56032e-22		Il23a^Gp6	5.34689e-19		Lama2^Itga1	6.74077e-19
Lama4^Itgav_Itgb8	2.04377e-18		Il23a^Il12rb2	2.03895e-19		Lama2^Itga2_Itgb1	2.23492e-18
Lama5^Bcam	1.33091e-18		Il2^Cd53	0.0122916		Lama2^Itga3_Itgb1	1.99324e-18
Lama5^Cd44	0.01297		Il2^Il20ra_Il20rb_Il2rg	5.64695e-19		Lama2^Itga6_Itgb1	2.23053e-18
Lama5^Dag1	0.00522886		Il2^Il2ra_Il2rb_Il2rg	4.88726e-31		Lama2^Itga6_Itgb4	2.36713e-18
Lama5^Itga2_Itgb1	2.10338e-52		Il2^Il2rb_Il2rg	0.000972798		Lama2^Itga7_Itgb1	1.99355e-18
Lama5^Itga3_Itgb1	2.38788e-18		Il2^Ngfr	2.48999e-19		Lama2^Itga9_Itgb1	2.12287e-18
Lama5^Itga6_Itgb1	0.00221152		Il33^Il1rap_Il1rl1	6.18363e-19		Lama2^Itgav_Itgb8	2.23845e-18
Lama5^Itga6_Itgb4	2.07279e-18		Il4^Cd53	0.0219652		Lama2^Rpsa	2.13809e-18
Lama5^Itga7_Itgb1	2.0912e-18		Il4^Il13_Il13ra1_Il4ra	6.55655e-20		Lama4^Cd44	5.87215e-15
Lama5^Itga9_Itgb1	2.53358e-14		Il4^Il13ra1_Il4ra	0.0168057		Lama4^Dag1	1.62295e-16
Lama5^Itgav_Itgb8	1.78819e-18		Il4^Il13ra2_Il4ra	6.62941e-19		Lama4^Itga2_Itgb1	3.21973e-14
Lama5^Sdc1	1.67242e-14		Il4^Il21r	0.00169992		Lama4^Itga3_Itgb1	5.80839e-19
Lamb1^Cd44	2.18242e-18		Il4^Il2rg_Il4ra	0.0201418		Lama4^Itga6_Itgb1	3.6359e-13
Lamb1^Dag1	8.19389e-19		Il6^F3	2.2861e-19		Lama4^Itga6_Itgb4	9.10181e-08
Lamb1^Itga1	4.16821e-19		Il6^Fcgr4	0.00622914		Lama4^Itga7_Itgb1	1.58335e-18
Lamb1^Itga2_Itgb1	2.14013e-18		Il6^Hrh1	2.37913e-20		Lama4^Itga9_Itgb1	1.78744e-38
Lamb1^Itga3_Itgb1	1.48156e-19		Il6^Il6ra_Il6st	0.00308193		Lama4^Itgav_Itgb8	2.37988e-18
Lamb1^Itga6_Itgb1	1.06887e-18		Il6^Musk	3.77324e-19		Lama5^Bcam	2.34194e-18
Lamb1^Itga6_Itgb4	1.90802e-18		Il7^Il2rg_Il7r	5.78644e-20		Lama5^Cd44	5.85169e-23
Lamb1^Itga7_Itgb1	2.08119e-18		Impg2^Prlr	4.49959e-19		Lama5^Dag1	1.60662e-26
Lamb1^Itga9_Itgb1	2.12469e-18		Inhba^Actr2	1.0102e-17		Lama5^Itga2_Itgb1	4.33901e-19
Lamb1^Itgav_Itgb8	2.84848e-19		Inhba^Bambi	4.52512e-28		Lama5^Itga3_Itgb1	1.07757e-18
Lamb2^Cd44	0.00505296		Inhba^Eng	5.50584e-28		Lama5^Itga6_Itgb1	4.11152e-20
Lamb2^Dag1	0.000864273		Inhba^Tgfbr3	1.49964e-39		Lama5^Itga6_Itgb4	8.76424e-16
Lamb2^Itga2_Itgb1	7.11081e-59		Inhba_Inhbb^Acvr1_Acvr2a	4.66067e-19		Lama5^Itga7_Itgb1	1.53995e-18
Lamb2^Itga3_Itgb1	6.81808e-19		Inhba_Inhbb^Acvr1_Acvr2b	4.12998e-19		Lama5^Itga9_Itgb1	2.73497e-45
Lamb2^Itga6_Itgb1	0.000675518		Inhba_Inhbb^Acvr1b_Acvr2a	1.62333e-72		Lama5^Itgav_Itgb8	2.10478e-18
Lamb2^Itga6_Itgb4	2.11653e-18		Inhba_Inhbb^Acvr1b_Acvr2b	3.46376e-19		Lama5^Sdc1	1.85395e-18
Lamb2^Itga7_Itgb1	2.31583e-18		Inhba_Inhbb^Acvr1c_Acvr2a	3.19815e-20		Lamb1^Cd44	2.47082e-18
Lamb2^Itga9_Itgb1	6.2044e-23		Inhba_Inhbb^Acvr1c_Acvr2b	4.22941e-19		Lamb1^Dag1	1.17761e-18
Lamb2^Itgav_Itgb8	1.30847e-18		Inhbe^Acvr1b_Acvr2a	3.83418e-19		Lamb1^Itga1	2.06173e-18
Lamb2^Rpsa	0.00510446		Inhbe^Acvr1b_Acvr2b	2.42859e-19		Lamb1^Itga2_Itgb1	2.1448e-18
Lamb3^Cd151	7.49688e-62		Inhbe^Acvr1c_Acvr2a	5.53036e-19		Lamb1^Itga3_Itgb1	1.17205e-18
Lamb3^Cd44	1.79061e-64		Inhbe^Acvr1c_Acvr2b	4.0336e-19		Lamb1^Itga6_Itgb1	2.06978e-18
Lamb3^Dag1	4.549e-66		Irak4^Tlr4	8.18708e-06		Lamb1^Itga6_Itgb4	2.18994e-18
Lamb3^Itga2_Itgb1	2.22852e-130		Irak4^Tlr6	0.000549111		Lamb1^Itga7_Itgb1	2.32986e-18
Lamb3^Itga3_Itgb1	2.19773e-18		Irak4^Tlr7	1.72965e-05		Lamb1^Itga9_Itgb1	2.53252e-18
Lamb3^Itga6_Itgb1	5.30727e-56		Itgav^Thy1	1.96176e-14		Lamb1^Itgav_Itgb8	2.16701e-18
Lamb3^Itga6_Itgb4	1.97382e-18		Itgb2^Cd226	4.45643e-39		Lamb2^Cd44	5.16347e-20
Lamb3^Itga7_Itgb1	2.75253e-18		Itgb2^Thy1	1.03372e-16		Lamb2^Dag1	5.56301e-20
Lamb3^Itga9_Itgb1	1.5955e-98		Itgb3bp^Itgb3	2.08592e-06		Lamb2^Itga2_Itgb1	8.62472e-20
Lamb3^Itgav_Itgb8	2.06883e-18		Itgb3bp^Itgb5	0.00120707		Lamb2^Itga3_Itgb1	2.39055e-18
Lamc1^Cd44	0.0229053		Itih2^Fcer1a	1.4212e-20		Lamb2^Itga6_Itgb1	5.31188e-18
Lamc1^Dag1	0.00755072		Izumo1^Cd9	4.51972e-19		Lamb2^Itga6_Itgb4	8.93898e-16
Lamc1^Itga1	0.00314093		Jag1^Cd46	3.48693e-19		Lamb2^Itga7_Itgb1	2.23271e-18
Lamc1^Itga2_Itgb1	3.74e-60		Jag1^Notch1	2.59581e-19		Lamb2^Itga9_Itgb1	5.563e-47
Lamc1^Itga3_Itgb1	1.75617e-18		Jag1^Notch2	1.51972e-19		Lamb2^Itgav_Itgb8	2.22127e-18
Lamc1^Itga6_Itgb1	0.00196721		Jag1^Notch3	5.92574e-19		Lamb2^Rpsa	4.08989e-20
Lamc1^Itga6_Itgb4	2.44472e-18		Jag1^Notch4	4.93541e-19		Lamb3^Cd151	0.00639925
Lamc1^Itga7_Itgb1	1.7859e-18		Jag2^Notch1	1.31778e-09		Lamb3^Cd44	0.0137765
Lamc1^Itga9_Itgb1	1.08863e-23		Jag2^Notch2	1.31455e-05		Lamb3^Dag1	0.00594605
Lamc1^Itgav_Itgb8	6.62185e-19		Jag2^Notch3	3.94596e-19		Lamb3^Itga2_Itgb1	0.00171972
Lamc2^Cd151	1.57008e-19		Jag2^Notch4	1.97714e-90		Lamb3^Itga3_Itgb1	2.55833e-18
Lamc2^Cd44	2.26846e-18		Jam2^Itga3_Itgb1	4.59144e-19		Lamb3^Itga6_Itgb1	0.00481662
Lamc2^Dag1	1.59838e-18		Jam2^Itga4_Itgb1	5.02742e-18		Lamb3^Itga6_Itgb4	0.000966673
Lamc2^Itga2_Itgb1	3.01655e-18		Jam2^Itgav_Itgb1	4.20361e-20		Lamb3^Itga7_Itgb1	8.40961e-19
Lamc2^Itga3_Itgb1	2.29532e-18		Jam3^Itgam_Itgb2	2.63462e-19		Lamb3^Itga9_Itgb1	0.00250384
Lamc2^Itga6_Itgb1	2.15475e-18		Jam3^Itgb1	3.14201e-19		Lamb3^Itgav_Itgb8	2.26012e-18
Lamc2^Itga6_Itgb4	1.16301e-18		Kitl^Epor	6.57745e-45		Lamc1^Cd44	4.93892e-38
Lamc2^Itga7_Itgb1	7.93928e-19		Kitl^Kit	7.7559e-26		Lamc1^Dag1	3.42448e-38
Lamc2^Itga9_Itgb1	2.74316e-18		Kitl^Lrrn3	6.83315e-19		Lamc1^Itga1	8.71641e-46
Lamc2^Itgav_Itgb8	2.67232e-19		Kl^Fgfr1	3.47284e-19		Lamc1^Itga2_Itgb1	2.41211e-38
Lck^Cd8a_Cd8b1	1.28042e-09		Kng1^Adra2a	2.94681e-19		Lamc1^Itga3_Itgb1	2.24569e-18
Lcn2^Fcgr3	0.0694463		Kng1^Cd93	1.71744e-22		Lamc1^Itga6_Itgb1	1.36258e-38
Lefty1^Acvr1b	0.00297568		Kng1^Gp1ba	4.70056e-19		Lamc1^Itga6_Itgb4	2.47196e-24
Lefty1^Acvr2a	0.000242925		Kng1^Gpr135	5.76399e-19		Lamc1^Itga7_Itgb1	1.1065e-18
Lefty1^Acvr2b	1.15759e-18		Kng1^Grm7	5.28994e-19		Lamc1^Itga9_Itgb1	1.30886e-68
Lgals1^Cd69	0.134875		Kng1^Itgam	7.21755e-08		Lamc1^Itgav_Itgb8	2.40625e-18
Lgals1^Itgb1	0.127144		Kng1^Itgb2	5.22396e-13		Lamc2^Cd151	2.08767e-18
Lgals1^Ptprc	0.149209		Kng1^Plaur	9.56202e-10		Lamc2^Cd44	1.05546e-18
Lgals3^Eng	0.0295596		Kng1^Sdc2	4.37153e-37		Lamc2^Dag1	1.30016e-18
Lgals3^Lag3	2.20774e-20		Kng2^Adra2a	2.70539e-19		Lamc2^Itga2_Itgb1	2.25112e-18
Lgals3^Mcam	4.74802e-08		Kng2^Cd93	4.93931e-19		Lamc2^Itga3_Itgb1	2.16894e-18
Lgals3bp^Itgb1	0.102097		Kng2^Gp1ba	8.0019e-19		Lamc2^Itga6_Itgb1	3.99082e-19
Lgals8^Itga3	1.96745e-18		Kng2^Gpr135	3.63348e-19		Lamc2^Itga6_Itgb4	2.37117e-18
Lgi1^Adam22	2.15103e-18		Kng2^Grm7	1.23451e-19		Lamc2^Itga7_Itgb1	2.57779e-18
Lgi1^Adam23	1.94655e-18		Kng2^Itgam	4.97725e-19		Lamc2^Itga9_Itgb1	1.89777e-18
Lgi1^Rtn4r	2.3753e-19		Kng2^Itgb2	3.49767e-19		Lamc2^Itgav_Itgb8	2.26186e-18
Lgi2^Adam22	2.78684e-19		Kng2^Plaur	3.69068e-19		Lck^Cd8a_Cd8b1	1.23595e-113
Lgi2^Adam23	1.94157e-18		Kng2^Sdc2	3.57155e-19		Lcn2^Fcgr3	0.0584905
Lgi4^Adam22	2.90886e-18		L1cam^Cd9	0.00396369		Lefty1^Acvr1b	0.00240613
Lgi4^Adam23	9.6887e-19		L1cam^Cntn1	2.37752e-19		Lefty1^Acvr2a	0.00123327
Lif^Il6st_Lifr	0.00230494		L1cam^Egfr	3.237e-07		Lefty1^Acvr2b	1.14165e-18
Lin7c^Abca1	1.51821e-09		L1cam^Ephb2	2.40576e-19		Lep^Islr2	2.43756e-18
Lin7c^Htr2c	2.50392e-18		L1cam^Erbb2	4.68406e-19		Lep^Lepr	1.57985e-18
Lipc^Lrp1	1.86825e-18		L1cam^Erbb3	6.45772e-26		Lgals1^Cd69	6.41141e-05
Liph^Lpar1	2.25928e-18		L1cam^Fgfr2	3.51524e-19		Lgals1^Itgb1	8.80439e-08
Liph^Lpar2	1.64515e-18		L1cam^Itga4_Itgb7	8.83386e-14		Lgals1^Ptprc	4.33336e-08
Liph^Lpar4	2.07399e-18		L1cam^Itga5_Itgb1	6.9461e-14		Lgals3^Eng	0.0455083
Lman1^Mcfd2	0.0825093		L1cam^Itgav_Itgb3	9.36025e-29		Lgals3^Lag3	0.0257518
Lpl^Cd44	5.30358e-31		Lama1^Cd44	1.72714e-19		Lgals3^Mcam	1.3028e-32
Lpl^Lrp1	3.03449e-34		Lama1^Dag1	7.74582e-19		Lgals3bp^Itgb1	4.34412e-07
Lpl^Sdc1	3.51773e-74		Lama1^Gpc1	8.27429e-20		Lgals8^Itga3	2.16236e-18
Lpl^Vldlr	2.90015e-17		Lama1^Itga1	4.71713e-19		Lgi1^Adam22	1.50912e-18
Lrig1^Egfr	2.09554e-18		Lama1^Itga2_Itgb1	2.65812e-19		Lgi1^Adam23	2.29452e-18
Lrig1^Met	6.94591e-19		Lama1^Itga3_Itgb1	1.48352e-20		Lgi1^Rtn4r	1.41774e-18
Lrig2^Egfr	2.13391e-18		Lama1^Itga6_Itgb1	4.84542e-20		Lgi2^Adam22	2.302e-18
Lrp1b^Plaur	1.65964e-18		Lama1^Itga6_Itgb4	6.49733e-19		Lgi2^Adam23	8.39368e-19
Lrpap1^Ldlr	0.0861517		Lama1^Itga7_Itgb1	4.31393e-19		Lgi4^Adam22	2.14057e-18
Lrpap1^Lrp1	0.0528652		Lama1^Itga9_Itgb1	3.56223e-19		Lgi4^Adam23	2.11117e-18
Lrpap1^Lrp8	0.0493729		Lama1^Itgav_Itgb8	3.23943e-19		Lif^Il6st_Lifr	1.23233e-65
Lrpap1^Sorl1	0.109613		Lama1^Nt5e	4.1502e-19		Lin7c^Abca1	4.25003e-09
Lrpap1^Sort1	0.0918052		Lama1^Rpsa	2.05359e-19		Lin7c^Htr2c	2.41747e-18
Lrpap1^Vldlr	0.0141878		Lama1^Sdc2	1.71939e-20		Lipc^Lrp1	1.37857e-195
Lta^Ripk1	0.0139005		Lama1^Sdc4	4.32272e-19		Liph^Lpar1	2.30902e-18
Lta^Tnfrsf14	0.00617834		Lama2^Cd44	1.45092e-19		Liph^Lpar2	2.18889e-18
Lta^Tnfrsf1a	0.0142766		Lama2^Dag1	6.64879e-19		Liph^Lpar4	1.04048e-18
Lta^Tnfrsf1b	0.0142356		Lama2^Itga1	5.83272e-19		Lman1^Mcfd2	3.08054e-07
Lta_Ltb^Ltbr	0.0122651		Lama2^Itga2_Itgb1	3.91117e-19		Lpl^Cd44	0.00275161
Ltb^Cd40	0.000971102		Lama2^Itga3_Itgb1	3.59035e-19		Lpl^Lrp1	0.000157782
Ltb^Tnfrsf1a	0.119771		Lama2^Itga6_Itgb1	6.20629e-19		Lpl^Sdc1	0.0016746
Ltbp1^Itgb5	1.04927e-19		Lama2^Itga6_Itgb4	7.22018e-19		Lpl^Vldlr	0.000350216
Ltbp3^Itgb5	0.000576869		Lama2^Itga7_Itgb1	5.18671e-19		Lrig1^Egfr	1.35653e-18
Ltf^Ager	1.16996e-18		Lama2^Itga9_Itgb1	7.55321e-19		Lrig1^Met	1.05742e-161
Ltf^Igdcc4	2.11575e-18		Lama2^Itgav_Itgb8	1.61092e-19		Lrig2^Egfr	2.16872e-18
Ltf^Il1rl1	1.67304e-74		Lama2^Rpsa	3.19134e-19		Lrp1b^Plaur	2.0099e-18
Ltf^Lrp1	8.93819e-23		Lama3^Cd44	2.13844e-19		Lrpap1^Ldlr	0.0257998
Ltf^Lrp11	2.14385e-18		Lama3^Dag1	4.44008e-19		Lrpap1^Lrp1	0.00231168
Ltf^Tfrc	4.49092e-12		Lama3^Itga2_Itgb1	3.4773e-19		Lrpap1^Lrp8	0.00203576
Ltf^Tnfrsf11b	7.66245e-19		Lama3^Itga3_Itgb1	3.49842e-19		Lrpap1^Sorl1	0.00819061
Ltf^Treml2	5.09383e-14		Lama3^Itga6_Itgb1	1.39957e-20		Lrpap1^Sort1	2.73108e-05
Lum^Itgb1	2.75982e-18		Lama3^Itga6_Itgb4	8.92414e-20		Lrpap1^Vldlr	0.00249282
Ly86^Cd180	0.000522165		Lama3^Itga7_Itgb1	4.40007e-19		Lta^Ripk1	2.92311e-179
Lyz1^Itgal	2.32948e-18		Lama3^Itga9_Itgb1	3.1822e-19		Lta^Tnfrsf14	4.27151e-171
Lyz2^Itgal	0.0531066		Lama3^Itgav_Itgb8	5.43319e-19		Lta^Tnfrsf1a	3.68642e-179
Matn1^Itga1	2.01111e-18		Lama3^Sdc2	2.65568e-19		Lta^Tnfrsf1b	2.38165e-176
Matn1^Itgb1	1.71891e-18		Lama4^Cd44	0.000306557		Lta_Ltb^Ltbr	2.52705e-182
Mbl2^C1qb	2.12214e-18		Lama4^Dag1	7.31577e-15		Ltb^Cd40	0.0401576
Mbl2^Cd93	4.87307e-19		Lama4^Itga2_Itgb1	6.05931e-46		Ltb^Tnfrsf1a	0.0550568
Mbl2^Lrp1	1.54923e-18		Lama4^Itga3_Itgb1	6.11489e-19		Ltbp1^Itgb5	4.41721e-21
Mdk^Gpc2	1.73139e-18		Lama4^Itga6_Itgb1	3.2909e-15		Ltbp3^Itgb5	4.28419e-69
Mdk^Itga4_Itgb1	1.58513e-62		Lama4^Itga6_Itgb4	1.65687e-24		Ltf^Ager	0.000888045
Mdk^Itga6_Itgb1	7.49175e-56		Lama4^Itga7_Itgb1	1.26425e-19		Ltf^Boc	2.33377e-18
Mdk^Lrp1	5.41634e-61		Lama4^Itga9_Itgb1	4.39973e-29		Ltf^Igdcc4	1.87359e-18
Mdk^Ncl	2.25373e-64		Lama4^Itgav_Itgb8	7.32095e-19		Ltf^Il1rl1	0.00119401
Mdk^Notch2	7.12005e-64		Lama5^Bcam	7.60462e-19		Ltf^Lrp1	0.0367724
Mdk^Ptprz1	1.8297e-18		Lama5^Cd44	2.85407e-07		Ltf^Lrp11	2.21159e-18
Mdk^Sdc1	6.74871e-19		Lama5^Dag1	1.45711e-17		Ltf^Tfrc	0.05976
Mdk^Sdc2	5.42324e-86		Lama5^Itga2_Itgb1	2.38301e-49		Ltf^Tnfrsf11b	2.25737e-18
Mdk^Sdc3	1.54506e-80		Lama5^Itga3_Itgb1	3.22465e-19		Ltf^Treml2	0.0601315
Mdk^Sdc4	5.03604e-70		Lama5^Itga6_Itgb1	1.85971e-13		Lum^Itgb1	2.09421e-18
Mdk^Sorl1	5.59979e-63		Lama5^Itga6_Itgb4	9.59979e-17		Ly86^Cd180	0.000594349
Mfap2^Notch1	5.93904e-19		Lama5^Itga7_Itgb1	1.94212e-20		Lyz1^Itgal	4.75384e-16
Mfap5^Notch1	8.03734e-19		Lama5^Itga9_Itgb1	7.6036e-33		Lyz2^Itgal	0.0719046
Mfge8^Itgav	0.000589625		Lama5^Itgav_Itgb8	3.60993e-19		Matn1^Itga1	2.1164e-18
Mfge8^Itgb3	2.57812e-06		Lama5^Sdc1	9.16792e-13		Matn1^Itgb1	1.33103e-18
Mfge8^Itgb5	0.000261399		Lamb1^Cd44	9.39685e-20		Mbl2^C1qb	2.42436e-18
Mfge8^Pdgfrb	0.000602093		Lamb1^Dag1	4.48565e-19		Mbl2^Cd93	1.99707e-18
Mfng^Notch1	0.13037		Lamb1^Itga1	2.16305e-19		Mbl2^Lrp1	2.27378e-18
Mfng^Notch2	0.145573		Lamb1^Itga2_Itgb1	2.3386e-19		Mdk^Gpc2	2.04013e-18
Mia^Itga4	1.04704e-18		Lamb1^Itga3_Itgb1	6.25531e-19		Mdk^Itga4_Itgb1	0.00540977
Mia^Itga5	2.78823e-18		Lamb1^Itga6_Itgb1	5.79851e-20		Mdk^Itga6_Itgb1	0.00239048
Mia^Itgb1	2.38721e-18		Lamb1^Itga6_Itgb4	3.43119e-19		Mdk^Lrp1	0.0031303
Mif^Ackr3	1.76579e-17		Lamb1^Itga7_Itgb1	7.49185e-19		Mdk^Ncl	0.00550321
Mif^Cd44_Cd74	0.113326		Lamb1^Itga9_Itgb1	4.97389e-19		Mdk^Notch2	0.00558773
Mif^Cd74_Cxcr2	0.0258318		Lamb1^Itgav_Itgb8	7.50003e-19		Mdk^Sdc1	0.0022957
Mif^Cd74_Cxcr4	0.113359		Lamb2^Cd44	7.90772e-05		Mdk^Sdc2	0.000755524
Mif^Egfr	1.90847e-18		Lamb2^Dag1	1.61231e-16		Mdk^Sdc3	2.41999e-06
Mif^Tnfrsf14	0.078375		Lamb2^Itga2_Itgb1	3.45232e-53		Mdk^Sdc4	0.00582771
Mmp12^Plaur	4.92494e-05		Lamb2^Itga3_Itgb1	3.6247e-19		Mdk^Sorl1	0.00479506
Mmp13^Lrp1	2.40599e-18		Lamb2^Itga6_Itgb1	2.82937e-15		Mfap2^Notch1	4.44181e-19
Mmp1a^Cd44	2.41073e-19		Lamb2^Itga6_Itgb4	1.09498e-16		Mfge8^Itgav	1.07185e-32
Mmp1a^Itga2	4.73069e-20		Lamb2^Itga7_Itgb1	4.8003e-19		Mfge8^Itgb3	3.223e-39
Mmp2^Ccr2	2.06997e-18		Lamb2^Itga9_Itgb1	3.92138e-35		Mfge8^Itgb5	1.53534e-48
Mmp2^Fgfr1	1.72311e-18		Lamb2^Itgav_Itgb8	3.05234e-19		Mfge8^Pdgfrb	1.32065e-24
Mmp2^Pecam1	2.57729e-19		Lamb2^Rpsa	6.0616e-06		Mfng^Notch1	4.09758e-24
Mmp9^Cd44	1.60518e-28		Lamb3^Cd151	1.82164e-41		Mfng^Notch2	1.14915e-15
Mmp9^Ephb2	9.02495e-19		Lamb3^Cd44	5.13566e-33		Mia^Itga4	1.39744e-184
Mmp9^Ifnar1	1.99436e-29		Lamb3^Dag1	2.22569e-37		Mia^Itga5	3.44615e-183
Mmp9^Itgam	2.07806e-32		Lamb3^Itga2_Itgb1	2.09831e-95		Mia^Itgb1	4.40363e-179
Mmp9^Lrp1	8.06221e-37		Lamb3^Itga3_Itgb1	5.29051e-19		Mif^Ackr3	0.000715651
Mmp9^Reck	2.48071e-33		Lamb3^Itga6_Itgb1	2.88842e-45		Mif^Cd44_Cd74	0.0650086
Mmp9^Tlr9	2.6835e-18		Lamb3^Itga6_Itgb4	1.05472e-44		Mif^Cd74_Cxcr2	0.00063644
Mmrn2^Cd93	0.00124894		Lamb3^Itga7_Itgb1	1.49591e-19		Mif^Cd74_Cxcr4	0.092631
Mmrn2^Clec14a	2.82744e-297		Lamb3^Itga9_Itgb1	5.67071e-65		Mif^Egfr	8.61777e-19
Mpz^Mpzl1	2.3315e-18		Lamb3^Itgav_Itgb8	1.01757e-19		Mif^Tnfrsf14	0.0251766
Mrc1^Ptprc	0.00245313		Lamc1^Cd44	0.0371015		Mmp12^Plaur	2.02511e-06
Msmp^Ccr2	6.57768e-19		Lamc1^Dag1	0.00888973		Mmp13^Lrp1	5.59427e-19
Mst1^Mst1r	3.02179e-18		Lamc1^Itga1	0.00734469		Mmp2^Ccr2	1.1511e-19
Myoc^Fzd1	2.32381e-18		Lamc1^Itga2_Itgb1	1.29101e-20		Mmp2^Fgfr1	2.04779e-18
Myoc^Fzd10	1.60996e-18		Lamc1^Itga3_Itgb1	2.2997e-19		Mmp2^Pecam1	2.25293e-18
Myoc^Fzd3	2.93766e-18		Lamc1^Itga6_Itgb1	0.00422212		Mmp9^Cd44	0.153427
Myoc^Fzd4	5.74284e-19		Lamc1^Itga6_Itgb4	4.79467e-07		Mmp9^Ephb2	2.4696e-18
Myoc^Fzd7	1.99654e-18		Lamc1^Itga7_Itgb1	3.32246e-19		Mmp9^Ifnar1	0.146103
Nampt^Adora2a	2.52481e-79		Lamc1^Itga9_Itgb1	1.44742e-11		Mmp9^Itgam	0.12653
Nampt^Insr	0.000878198		Lamc1^Itgav_Itgb8	3.28171e-19		Mmp9^Lrp1	0.0826275
Nampt^Itga5_Itgb1	0.00263953		Lamc2^Cd151	4.25507e-19		Mmp9^Reck	0.0212154
Ncam1^Cacna1c	2.05293e-18		Lamc2^Cd44	3.56296e-19		Mmp9^Tlr9	2.12036e-18
Ncam1^Fgfr1	1.41434e-19		Lamc2^Dag1	2.39775e-19		Mmrn2^Cd93	0.00669567
Ncam1^Gfra1	7.63703e-19		Lamc2^Itga2_Itgb1	4.66211e-19		Mmrn2^Clec14a	2.51727e-25
Ncam1^Ptpra	2.73033e-09		Lamc2^Itga3_Itgb1	2.39127e-19		Mpz^Mpzl1	2.06452e-18
Ncam1^Ptprz1	1.38311e-18		Lamc2^Itga6_Itgb1	5.06009e-19		Mrc1^Ptprc	7.81361e-05
Ncam1^Robo1	0		Lamc2^Itga6_Itgb4	4.1233e-19		Msmp^Ccr2	1.8355e-18
Ncam1^Robo3	2.88816e-39		Lamc2^Itga7_Itgb1	5.18517e-19		Mst1^Mst1r	1.4329e-19
Nell2^Robo3	2.22432e-18		Lamc2^Itga9_Itgb1	8.50812e-20		Myoc^Fzd1	1.91569e-18
Ngf^Erbb2	2.19353e-18		Lamc2^Itgav_Itgb8	2.59825e-19		Myoc^Fzd3	2.00201e-18
Ngf^Kidins220	2.21637e-18		Lamc3^Cd44	7.19667e-20		Myoc^Fzd4	2.39057e-18
Ngf^Maged1	2.32271e-18		Lamc3^Dag1	1.51605e-20		Myoc^Fzd7	2.61766e-18
Ngf^Ngfr	1.99768e-18		Lamc3^Itga2_Itgb1	5.51994e-19		Nampt^Adora2a	0.000710997
Ngf^Sorcs2	4.15163e-19		Lamc3^Itga3_Itgb1	3.59659e-19		Nampt^Insr	0.0337267
Ngf^Sort1	2.18583e-18		Lamc3^Itga6_Itgb1	1.34322e-19		Nampt^Itga5_Itgb1	0.0446842
Nid1^Itga3	1.3292e-18		Lamc3^Itga6_Itgb4	3.88337e-19		Ncam1^Cacna1c	2.42647e-12
Nid1^Itgav	0.000282538		Lamc3^Itga7_Itgb1	3.26264e-19		Ncam1^Fgfr1	0.00534701
Nid1^Itgb1	0.00419783		Lamc3^Itga9_Itgb1	2.22182e-19		Ncam1^Gfra1	2.28534e-18
Nid1^Itgb3	1.96586e-06		Lamc3^Itgav_Itgb8	4.81214e-19		Ncam1^Ncam2	1.31212e-18
Nid1^Ptprf	1.93297e-05		Lck^Cd8a_Cd8b1	0.00398482		Ncam1^Ptpra	2.14491e-14
Nlgn1^Nrxn1	6.83102e-19		Lcn2^Fcgr3	0.000169846		Ncam1^Robo1	3.67115e-52
Nlgn1^Nrxn2	1.35897e-18		Lcn2^Lrp2	6.79944e-19		Ncam1^Robo3	0.00196292
Nlgn2^Nrxn1	2.19982e-18		Lefty1^Acvr1b	0.00298332		Nell2^Robo3	1.48232e-18
Nlgn2^Nrxn2	3.01055e-21		Lefty1^Acvr2a	9.69923e-05		Ngf^Erbb2	2.40475e-18
Npb^Adra2a	1.87305e-18		Lefty1^Acvr2b	4.32402e-19		Ngf^Kidins220	2.29366e-18
Npb^Grm7	1.10413e-18		Lep^Islr2	4.55399e-19		Ngf^Maged1	9.88916e-20
Npff^Npffr1	2.16699e-18		Lep^Lepr	5.41384e-19		Ngf^Ngfr	1.44632e-18
Nppa^Npr1	5.80196e-19		Lep^Lrp2	7.33155e-19		Ngf^Sorcs2	5.65432e-19
Nppa^Npr2	1.51646e-18		Lgals1^Cd69	0.0543812		Ngf^Sort1	2.22364e-18
Nppa^Npr3	2.36367e-18		Lgals1^Itgb1	0.0723455		Ngf^Trpv1	1.8567e-18
Nppc^Npr1	2.12182e-18		Lgals1^Ptprc	0.132915		Nid1^Itga3	1.90805e-18
Nppc^Npr2	5.76375e-19		Lgals3^Eng	5.70088e-05		Nid1^Itgav	1.92131e-30
Nppc^Npr3	6.82591e-19		Lgals3^Lag3	1.21526e-13		Nid1^Itgb1	5.81711e-32
Nptx1^Nptxr	2.23914e-18		Lgals3^Mcam	9.60541e-44		Nid1^Itgb3	1.30737e-35
Npw^Adra2a	2.36032e-18		Lgals3bp^Itgb1	0.035719		Nid1^Ptprf	9.83598e-23
Npw^Grm7	2.18619e-18		Lgals8^Itga3	3.763e-19		Nlgn1^Nrxn1	2.24239e-18
Npy^Adra2a	1.24812e-18		Lgi1^Adam22	2.16872e-19		Nlgn1^Nrxn2	1.15346e-18
Npy^Adrb1	1.92982e-18		Lgi1^Adam23	3.52181e-19		Nlgn2^Nrxn1	2.19298e-18
Npy^Adrb2	3.74621e-19		Lgi1^Rtn4r	7.8384e-21		Nlgn2^Nrxn2	1.50319e-49
Npy^Dpp4	2.12823e-18		Lgi2^Adam22	3.46322e-19		Nodal^Acvr1b_Acvr2a	2.45913e-18
Npy^Fap	2.13874e-18		Lgi2^Adam23	5.34702e-19		Nodal^Acvr1b_Acvr2b	1.06702e-18
Npy^Gpr83	2.04568e-18		Lgi3^Adam22	1.71504e-19		Nodal^Acvr1b_Acvr2b_Tdgf1	2.37173e-18
Npy^Grm7	2.16336e-18		Lgi3^Adam23	3.27725e-19		Nodal^Acvr1c_Acvr2a	1.95259e-18
Nr0b2^Fgfrl1	2.5834e-18		Lgi3^Flot1	2.09544e-19		Nodal^Acvr1c_Acvr2b	2.25155e-18
Nrg2^Erbb2_Erbb3	1.36544e-18		Lgi3^Stx1a	6.0153e-19		Npb^Adra2a	8.1791e-19
Nrg2^Lrrtm2	1.66819e-18		Lgi4^Adam22	4.36314e-19		Npb^Grm7	1.95992e-18
Nrg2^Nrp2	1.15634e-18		Lgi4^Adam23	6.60861e-19		Nppa^Npr1	1.33236e-18
Nrg4^Egfr	1.21308e-18		Lif^Il6st_Lifr	7.53299e-22		Nppa^Npr2	2.16232e-18
Nrxn1^Nlgn1	2.95412e-18		Lin7c^Abca1	0.0669953		Nppa^Npr3	3.09439e-19
Nrxn1^Nlgn2	2.23538e-18		Lin7c^Htr2c	4.17108e-19		Nppc^Npr1	1.40614e-18
Nrxn2^Nlgn1	2.42702e-18		Lipc^Lrp1	5.44507e-19		Nppc^Npr2	1.18384e-18
Nrxn2^Nlgn2	0.000949776		Liph^Lpar1	3.02226e-19		Nppc^Npr3	2.23173e-18
Ntf3^Ngfr	1.97371e-18		Liph^Lpar2	1.76392e-20		Npw^Adra2a	2.06315e-18
Ntf3^Ntrk2	3.70317e-19		Liph^Lpar4	4.19475e-19		Npw^Grm7	2.35138e-18
Ntf3^Ntrk3	2.9686e-18		Lman1^Mcfd2	0.0817116		Npy^Adra2a	1.18099e-20
Ntn1^Adora2b	2.82693e-18		Lpl^Cd44	6.81579e-08		Npy^Adrb1	6.72273e-19
Ntn1^Dcc	8.7166e-19		Lpl^Lrp1	7.81691e-24		Npy^Adrb2	1.58745e-18
Ntn1^Dscam	1.28613e-18		Lpl^Lrp2	2.92615e-19		Npy^Dpp4	2.06327e-18
Ntn1^Mcam	2.03874e-18		Lpl^Sdc1	4.35553e-19		Npy^Fap	1.63916e-18
Ntn1^Neo1	2.04966e-18		Lpl^Vldlr	6.75002e-37		Npy^Gpr83	2.17467e-18
Ntn1^Unc5a	2.34562e-18		Lrig1^Egfr	0.000820491		Npy^Grm7	1.99639e-18
Ntn1^Unc5b	1.98736e-18		Lrig1^Met	0.00602109		Nr0b2^Fgfrl1	2.23463e-18
Ntn1^Unc5c	1.89441e-18		Lrig2^Egfr	4.16615e-19		Nrg2^Erbb2_Erbb3	2.05521e-18
Ntn3^Cdon	2.41618e-18		Lrp1b^Plaur	2.9915e-19		Nrg2^Lrrtm2	2.06803e-18
Ntn3^Neo1	1.85439e-18		Lrpap1^Ldlr	0.0273059		Nrg2^Nrp2	9.88178e-19
Ntn4^Dcc	2.32521e-18		Lrpap1^Lrp1	0.00529302		Nrg4^Egfr	1.4576e-18
Ntn4^Unc5a	3.59487e-20		Lrpap1^Lrp2	2.25593e-19		Nrxn1^Nlgn1	7.51197e-19
Ntng2^Lrrc4	1.40411e-18		Lrpap1^Lrp8	0.000871818		Nrxn1^Nlgn2	4.55269e-19
Ntrk3^Ptprf	1.09203e-18		Lrpap1^Sorl1	0.0914886		Nrxn2^Nlgn1	1.82812e-18
Ntrk3^Ptprs	2.87584e-18		Lrpap1^Sort1	0.0640413		Nrxn2^Nlgn2	0.00106707
Nucb2^Erap1	0.00736824		Lrpap1^Vldlr	1.33684e-19		Ntf3^Ngfr	2.25472e-18
Olfm2^Robo2	3.12806e-19		Lta^Ripk1	5.39478e-19		Ntf3^Ntrk2	2.0334e-18
Omg^Ngfr	2.66238e-18		Lta^Tnfrsf14	4.90563e-19		Ntf3^Ntrk3	1.22102e-18
Omg^Rtn4r	1.50725e-18		Lta^Tnfrsf1a	8.41624e-20		Ntf5^Ngfr	4.1249e-19
Omg^Rtn4rl1	2.10484e-18		Lta^Tnfrsf1b	1.74622e-19		Ntf5^Ntrk2	2.15954e-18
Omg^Tnfrsf1b	9.6182e-19		Lta_Ltb^Ltbr	6.66045e-19		Ntn1^Adora2b	1.34649e-18
Osm^Il6st_Lifr	2.00018e-16		Ltb^Cd40	0.0263691		Ntn1^Dcc	2.17124e-18
Osm^Il6st_Osmr	0		Ltb^Tnfrsf1a	0.108899		Ntn1^Dscam	1.57541e-18
P4hb^Mttp	0.0248768		Ltbp1^Itgb5	1.19465e-19		Ntn1^Mcam	2.3086e-18
Pam^Dpp4	8.10768e-17		Ltbp3^Itgb5	4.26952e-21		Ntn1^Neo1	2.2554e-18
Pam^Fap	2.75218e-18		Ltf^Ager	6.77184e-29		Ntn1^Unc5a	4.33394e-19
Pcsk9^Aplp2	2.29215e-18		Ltf^Boc	3.51424e-19		Ntn1^Unc5b	2.12333e-18
Pcsk9^Cd36	7.92956e-19		Ltf^Igdcc4	3.26539e-19		Ntn1^Unc5c	2.41866e-18
Pcsk9^Cd81	2.38979e-18		Ltf^Il1rl1	1.59414e-105		Ntn1^Unc5d	8.60914e-19
Pcsk9^Ldlr	1.51653e-18		Ltf^Lrp1	4.87267e-30		Ntn3^Cdon	1.03751e-18
Pcsk9^Lrp1	2.37543e-18		Ltf^Lrp11	6.04411e-19		Ntn3^Neo1	4.59098e-19
Pcsk9^Lrp8	2.11404e-18		Ltf^Tfrc	2.1216e-17		Ntn4^Dcc	2.36306e-18
Pcsk9^Sort1	2.2047e-18		Ltf^Tnfrsf11b	1.14731e-19		Ntn4^Unc5a	2.49429e-18
Pcsk9^Vldlr	2.05986e-18		Ltf^Treml2	3.46272e-16		Ntng2^Lrrc4	2.28919e-18
Pdap1^Pdgfrb	0.00744995		Lum^Itgb1	2.2207e-19		Ntrk3^Ptprf	2.10838e-18
Pdcd1lg2^Pdcd1	7.95441e-45		Ly86^Cd180	0.0169279		Ntrk3^Ptprs	2.23541e-18
Pdcd1lg2^Pdcd2	0.0107022		Lyz1^Itgal	6.68746e-14		Nts^Ngfr	2.48346e-18
Pdcd1lg2^Rgmb	0.00122352		Lyz2^Itgal	0.00320144		Nts^Sort1	1.52746e-18
Pdgfa^Pdgfra	1.47188e-18		Matn1^Itga1	4.80641e-19		Nucb2^Erap1	0.0214684
Pdgfa^Pdgfrb	1.44959e-26		Matn1^Itgb1	4.28007e-19		Olfm2^Robo2	2.01335e-18
Pdgfb^Art1	2.54824e-18		Mbl2^C1qb	5.16871e-19		Omg^Ngfr	5.45073e-19
Pdgfb^Itgav	2.41692e-16		Mbl2^Cd93	2.31558e-19		Omg^Rtn4r	2.16556e-18
Pdgfb^Lrp1	1.64322e-08		Mbl2^Lrp1	5.94383e-19		Omg^Rtn4rl1	1.73731e-18
Pdgfb^Pdgfra_Pdgfrb	1.78839e-18		Mdk^Alk	1.47827e-19		Omg^Tnfrsf1b	2.29944e-18
Pdgfb^S1pr1	9.50319e-36		Mdk^Gpc2	1.52475e-19		Osm^Il6st_Lifr	0.0105839
Pdgfc^Flt1	4.91398e-24		Mdk^Itga4_Itgb1	1.8667e-32		Osm^Il6st_Osmr	2.55743e-92
Pdgfc^Flt4	0		Mdk^Itga6_Itgb1	2.37111e-33		P4hb^Mttp	0.00836827
Pdgfc^Kdr	0		Mdk^Lrp1	4.23805e-37		Pam^Dpp4	0.0402247
Pdgfc^Pdgfra	6.16516e-19		Mdk^Lrp2	6.66153e-19		Pam^Fap	1.757e-18
Pdgfc^Pdgfrb	1.42354e-14		Mdk^Ncl	9.90057e-25		Pcsk9^Aplp2	2.3792e-18
Pdgfd^Pdgfra_Pdgfrb	8.54281e-19		Mdk^Notch2	5.58814e-22		Pcsk9^Cd36	2.28371e-18
Pdpn^Clec1b	7.05024e-122		Mdk^Sdc1	5.46481e-31		Pcsk9^Cd81	1.35156e-18
Pdx1^Slc2a2	1.80439e-18		Mdk^Sdc2	1.1651e-45		Pcsk9^Ldlr	2.34057e-18
Penk^Adra2a	7.41253e-19		Mdk^Sdc3	8.6458e-43		Pcsk9^Lrp1	2.23907e-18
Penk^Grm7	2.65415e-18		Mdk^Sdc4	7.4347e-35		Pcsk9^Lrp8	5.1901e-19
Penk^Ogfr	2.26295e-18		Mdk^Sorl1	1.09051e-22		Pcsk9^Sort1	1.73959e-18
Penk^Oprd1	6.71526e-19		Mfap2^Notch1	7.85477e-19		Pcsk9^Vldlr	9.24584e-19
Penk^Oprl1	2.33373e-18		Mfge8^Itgav	0.00855854		Pdap1^Pdgfrb	0.016787
Penk^Oprm1	2.10406e-18		Mfge8^Itgb3	2.58281e-09		Pdcd1lg2^Pdcd1	1.786e-81
Pf4^Adra2a	1.25218e-18		Mfge8^Itgb5	2.54311e-13		Pdcd1lg2^Pdcd2	3.69262e-47
Pf4^Cxcr3	1.08762e-26		Mfge8^Pdgfrb	5.47315e-06		Pdcd1lg2^Rgmb	3.45815e-86
Pf4^Grm7	1.0752e-18		Mfng^Notch1	0.126411		Pdgfa^Pdgfra	2.38888e-18
Pf4^Ldlr	0.00126266		Mfng^Notch2	0.135291		Pdgfa^Pdgfrb	0.00104242
Pf4^Lrp1	9.68351e-09		Mia^Cdh7	6.04159e-19		Pdgfb^Itgav	1.919e-05
Pf4^Procr	1.31567e-07		Mia^Itga4	0.00707039		Pdgfb^Lrp1	5.25758e-09
Pf4^Sdc2	1.45386e-12		Mia^Itga5	0.00368658		Pdgfb^Pdgfra_Pdgfrb	2.50519e-18
Pf4^Thbd	1.68267e-20		Mia^Itgb1	0.00429438		Pdgfb^S1pr1	2.51978e-12
Pgf^Flt1_Kdr	2.36281e-18		Mif^Ackr3	0.00189135		Pdgfc^Flt1	0.000828167
Pgf^Nrp1	6.48835e-19		Mif^Cd44_Cd74	0.105898		Pdgfc^Flt4	5.9566e-20
Pgf^Nrp2	2.62256e-18		Mif^Cd74_Cxcr2	0.067807		Pdgfc^Kdr	1.57613e-20
Pglyrp1^Trem1	0.0768291		Mif^Cd74_Cxcr4	0.122828		Pdgfc^Pdgfra	1.39227e-18
Pi16^Mfap3l	2.19606e-18		Mif^Egfr	0.00170517		Pdgfc^Pdgfrb	0.000550551
Pi16^Tnfrsf21	3.12983e-06		Mif^Tnfrsf14	0.000386413		Pdgfd^Pdgfra_Pdgfrb	1.23983e-18
Piga^Pigr	8.91563e-19		Mmp12^Plaur	9.41118e-14		Pdpn^Clec1b	1.54983e-18
Pigf^Flt1	4.55777e-07		Mmp13^Lrp1	2.13517e-32		Penk^Adra2a	1.40649e-18
Pkm^Cd44	0.114854		Mmp2^Ccr2	4.33808e-19		Penk^Grm7	2.15258e-18
Pla2g10^Pla2r1	2.28169e-18		Mmp2^Fgfr1	1.65979e-19		Penk^Ogfr	1.7188e-18
Plat^Itgam	2.38039e-18		Mmp2^Pecam1	2.17972e-19		Penk^Oprd1	2.04259e-18
Plat^Lrp1	1.84417e-18		Mmp7^Cd151	4.73514e-19		Penk^Oprl1	1.68814e-18
Plau^Igf2r	9.66238e-21		Mmp7^Cd44	3.35236e-19		Penk^Oprm1	1.67081e-18
Plau^Itga3	8.11496e-19		Mmp7^Erbb4	6.5232e-19		Pf4^Adra2a	1.99084e-19
Plau^Itga5	5.74832e-23		Mmp7^Sdc1	4.71823e-19		Pf4^Cxcr3	1.14828e-06
Plau^Itgam	1.55817e-17		Mmp9^Cd44	7.04157e-13		Pf4^Grm7	2.44759e-19
Plau^Itgb1	2.03797e-20		Mmp9^Ephb2	2.70532e-19		Pf4^Ldlr	0.00124274
Plau^Itgb5	3.62519e-34		Mmp9^Ifnar1	2.83239e-11		Pf4^Lrp1	3.28217e-05
Plau^Lrp1	7.22322e-24		Mmp9^Itgam	4.91367e-14		Pf4^Procr	0.000217108
Plau^Plaur	5.16524e-18		Mmp9^Lrp1	5.47841e-25		Pf4^Sdc2	8.25528e-09
Plau^St14	5.00187e-79		Mmp9^Reck	1.17133e-26		Pf4^Thbd	1.2567e-16
Plau^Vldlr	6.07224e-08		Mmp9^Tlr9	4.73686e-20		Pgf^Flt1_Kdr	2.24777e-18
Plg^F2r	9.58782e-19		Mmrn2^Cd93	6.1297e-16		Pgf^Nrp1	2.16244e-18
Plg^F2rl1	2.56163e-18		Mmrn2^Clec14a	3.6032e-39		Pgf^Nrp2	7.69256e-19
Plg^F2rl2	2.64819e-18		Mpz^Mpzl1	5.03073e-19		Pglyrp1^Trem1	0.0586382
Plg^F2rl3	8.48948e-19		Mrc1^Ptprc	1.89975e-06		Pi16^Mfap3l	2.09932e-18
Plg^F3	2.34371e-18		Msmp^Ccr2	2.26388e-19		Pi16^Tnfrsf21	0.0646479
Plg^Flt1	2.31291e-18		Mst1^Mst1r	1.45919e-19		Piga^Pigr	1.98707e-18
Plg^Igf2r	1.08318e-18		Myl9^Cd69	2.15307e-19		Pigf^Flt1	1.39562e-21
Plg^Itga9	2.20288e-18		Myoc^Fzd1	3.91446e-19		Pkm^Cd44	0.0700164
Plg^Itgam	2.70583e-18		Myoc^Fzd3	4.72117e-19		Plat^Itgam	9.25946e-19
Plg^Itgb1	2.5132e-18		Myoc^Fzd4	4.08882e-19		Plat^Lrp1	1.4201e-18
Plg^Itgb2	1.51826e-18		Myoc^Fzd7	6.77999e-19		Plau^Igf2r	0.00200104
Plg^Pard3	8.35195e-19		Nampt^Adora2a	4.20309e-15		Plau^Itga3	1.74799e-18
Plg^Plaur	2.49237e-18		Nampt^Insr	0.0447254		Plau^Itga5	0.000100242
Plg^Plgrkt	1.55284e-18		Nampt^Itga5_Itgb1	2.79348e-05		Plau^Itgam	0.0190402
Pltp^Abca1	1.53294e-21		Ncam1^Cacna1c	8.37261e-18		Plau^Itgb1	0.0268129
Podxl2^Sell	1.28065e-18		Ncam1^Fgfr1	2.72736e-35		Plau^Itgb5	5.80987e-18
Pomc^Adra2a	2.6151e-20		Ncam1^Fgfr2	4.67729e-19		Plau^Lrp1	0.000168458
Pomc^Adrb2	0.0179432		Ncam1^Gfra1	3.68418e-19		Plau^Plaur	0.0274818
Pomc^Gpr84	0.00712411		Ncam1^Ptpra	4.38494e-17		Plau^St14	4.26868e-11
Pomc^Grm7	1.75632e-18		Ncam1^Robo1	1.21083e-69		Plau^Vldlr	0.0030798
Pomc^Mc1r	1.50577e-18		Ncam1^Robo3	4.18939e-11		Plg^F2r	4.92447e-19
Pomc^Mc2r	2.44111e-18		Ncan^Cdh2	2.35138e-19		Plg^F2rl1	1.777e-18
Pomc^Mc5r	0.00282885		Ncan^Sdc3	5.52188e-19		Plg^F2rl2	1.37378e-18
Pomc^Mrap	2.86497e-05		Nell2^Robo3	2.28841e-19		Plg^F2rl3	2.3573e-18
Pomc^Oprd1	2.94268e-19		Nfasc^Cntn1_Cntnap1	7.53363e-19		Plg^F3	1.08294e-19
Pomc^Oprl1	2.29324e-18		Ngf^Erbb2	5.29286e-19		Plg^Flt1	1.92989e-18
Pomc^Oprm1	3.17269e-18		Ngf^Kidins220	9.03788e-20		Plg^Igf2r	2.42321e-19
Pomc^Pth1r	1.00787e-18		Ngf^Maged1	1.78769e-19		Plg^Itga9	3.91697e-19
Pomc^Ramp2	1.43396e-282		Ngf^Ngfr	5.64438e-19		Plg^Itgam	5.40043e-19
Pomc^Ramp3	3.12708e-21		Ngf^Sorcs2	9.92029e-20		Plg^Itgb1	2.19401e-18
Pomc^Tshr	0.00245772		Ngf^Sorcs3	2.32904e-19		Plg^Itgb2	2.06898e-18
Pomc^Vipr1	0.00023894		Ngf^Sort1	9.39729e-20		Plg^Pard3	2.22322e-18
Postn^Itgav_Itgb3	2.77845e-52		Nid1^Itga3	1.76185e-19		Plg^Plaur	2.21524e-18
Postn^Itgav_Itgb5	7.17519e-49		Nid1^Itgav	0.00356827		Plg^Plgrkt	1.15435e-18
Postn^Ptk7	4.237e-19		Nid1^Itgb1	0.00518445		Pltp^Abca1	2.63218e-08
Prnd^Rpsa	2.26991e-18		Nid1^Itgb3	1.70021e-08		Podxl2^Sell	2.0566e-18
Proc^Itgam	1.90246e-18		Nid1^Ptprf	0.000171028		Pomc^Adra2a	2.20809e-18
Proc^Procr	2.20442e-18		Nlgn1^Nrxn1	6.67572e-20		Pomc^Adrb2	1.92095e-62
Proc^Tek	7.03634e-19		Nlgn1^Nrxn2	5.05779e-20		Pomc^Gpr84	1.0904e-81
Proc^Thbd	9.43697e-20		Nlgn2^Nrxn1	3.47603e-19		Pomc^Grm7	2.45909e-18
Prok2^Prokr1	2.14358e-18		Nlgn2^Nrxn2	0.000151547		Pomc^Mc1r	2.04697e-18
Pros1^Axl	3.04024e-39		Nlgn3^Nrxn1	4.04925e-19		Pomc^Mc5r	7.48131e-45
Pros1^Mertk	5.85686e-46		Nlgn3^Nrxn2	1.85708e-19		Pomc^Mrap	1.85089e-106
Pros1^Tyro3	2.0666e-18		Npb^Adra2a	3.44982e-19		Pomc^Oprd1	2.07152e-18
Prss2^F2r	2.11965e-18		Npb^Grm7	3.72715e-19		Pomc^Oprl1	2.10308e-18
Prss2^F2rl1	7.75747e-19		Nppa^Npr1	5.45023e-19		Pomc^Oprm1	1.67162e-18
Prss2^F2rl2	1.52992e-19		Nppa^Npr2	6.73189e-19		Pomc^Pth1r	5.17959e-40
Prss2^F2rl3	2.32483e-18		Nppa^Npr3	2.48845e-19		Pomc^Ramp2	3.56525e-166
Prss2^Pard3	2.61518e-18		Nppc^Npr1	2.89712e-19		Pomc^Ramp3	1.4695e-69
Psap^Ar	7.38045e-70		Nppc^Npr2	3.30418e-19		Pomc^Tshr	1.2024e-67
Psap^Celsr1	0.0134227		Nppc^Npr3	4.04011e-19		Pomc^Vipr1	8.20172e-70
Psap^Gpr37	2.20294e-18		Npw^Adra2a	1.6944e-19		Postn^Itgav_Itgb3	8.65048e-17
Psap^Lrp1	0.0594264		Npw^Grm7	5.27504e-19		Postn^Itgav_Itgb5	6.98807e-35
Psap^Sort1	0.103748		Npy^Adra2a	4.27181e-19		Postn^Ptk7	2.09362e-05
Psen1^Cd44	0.038385		Npy^Adrb1	5.11338e-19		Prnd^Rpsa	1.50525e-18
Psen1^Ncstn	0.0132155		Npy^Adrb2	3.04319e-19		Proc^Itgam	2.29168e-18
Psen1^Notch1	0.00625135		Npy^Dpp4	5.86878e-19		Proc^Procr	1.5565e-18
Psen1^Notch2	0.0450348		Npy^Fap	5.35659e-19		Proc^Tek	1.89735e-18
Psen1^Notch3	2.48901e-18		Npy^Gpr83	2.41076e-19		Proc^Thbd	2.17009e-18
Psen1^Notch4	1.36759e-303		Npy^Grm7	3.14866e-19		Prok1^Prokr1	2.16297e-18
Pspn^Gfra1	8.6682e-19		Npy^Npy1r	1.30332e-19		Prok2^Prokr1	2.28452e-18
Pspn^Gfra2	5.86589e-20		Nr0b2^Fgfrl1	5.7203e-19		Pros1^Axl	4.75845e-38
Pspn^Gfra4_Ret	1.4792e-18		Nrg2^Erbb2_Erbb3	5.76023e-20		Pros1^Mertk	4.57426e-39
Pspn^Sdc3	9.4652e-20		Nrg2^Erbb2_Erbb4	8.63969e-19		Pros1^Tyro3	1.03132e-18
Ptdss1^Jmjd6	0.00762321		Nrg2^Lrrtm2	2.27185e-19		Prss2^F2r	1.54459e-63
Ptdss1^Scarb1	0.00710796		Nrg2^Nrp2	4.76722e-19		Prss2^F2rl1	1.94448e-18
Ptgs2^Alox5	1.22468e-12		Nrg3^Egfr	5.88054e-19		Prss2^F2rl2	2.92289e-19
Ptgs2^Cav1	1.25597e-18		Nrg3^Erbb2_Erbb4	4.01818e-19		Prss2^F2rl3	5.05167e-44
Ptpn6^Cd300lf	0.0405964		Nrg3^Erbb3	7.98514e-19		Prss2^Pard3	4.99902e-20
Ptpn6^Clec12a	0.0696866		Nrg4^Egfr	3.82585e-11		Psap^Ar	0.000185598
Ptpn6^Egfr	7.19764e-19		Nrg4^Erbb2_Erbb4	2.43193e-19		Psap^Celsr1	0.012302
Qdpr^Dysf	8.16922e-25		Nrxn1^Nlgn1	3.17442e-19		Psap^Gpr37	2.05954e-18
Qrfp^P2ry14	0.00878433		Nrxn1^Nlgn2	3.88826e-19		Psap^Lrp1	0.0568106
Rarres2^Ccrl2	2.2699e-18		Nrxn1^Nlgn3	2.35098e-19		Psap^Sort1	0.0383898
Rarres2^Cmklr1	8.24412e-19		Nrxn2^Nlgn1	3.15551e-19		Psen1^Cd44	0.0808549
Reln^Itga3_Itgb1	1.06862e-18		Nrxn2^Nlgn2	1.08363e-15		Psen1^Ncstn	0.0789424
Reln^Lrp8	2.19967e-18		Nrxn2^Nlgn3	3.43663e-19		Psen1^Notch1	0.050354
Reln^Vldlr	1.9095e-18		Ntf3^Ngfr	1.63362e-19		Psen1^Notch2	0.113178
Retn^Cap1	6.54809e-52		Ntf3^Ntrk2	2.05962e-19		Psen1^Notch3	2.25647e-18
Retn^Tlr4	1.13938e-58		Ntf3^Ntrk3	4.54357e-19		Psen1^Notch4	6.00236e-25
Rgmb^Bmpr2	8.89324e-10		Ntf5^Ngfr	3.03268e-19		Pspn^Gfra1	2.29461e-18
Rgmb^Neo1	2.105e-18		Ntf5^Ntrk2	3.35146e-19		Pspn^Gfra2	2.16305e-18
Rims1^Cacna1c	2.05181e-18		Ntn1^Adora2b	3.95997e-19		Pspn^Gfra3	1.99636e-18
Rims1^Slc17a7	2.59012e-18		Ntn1^Dcc	4.56554e-19		Pspn^Gfra4_Ret	7.65308e-19
Rims1^Slc18a2	1.96218e-18		Ntn1^Dscam	1.56045e-19		Pspn^Sdc3	2.08012e-18
Rims2^Abca1	2.68755e-18		Ntn1^Mcam	3.44442e-19		Ptdss1^Jmjd6	0.000337785
Rln3^Adra2a	2.00518e-18		Ntn1^Neo1	1.26785e-19		Ptdss1^Scarb1	0.0015913
Rln3^Adrb2	2.79573e-18		Ntn1^Unc5a	5.87501e-19		Ptgs2^Alox5	4.08235e-12
Rln3^Gpr84	1.09808e-18		Ntn1^Unc5b	4.37432e-19		Ptgs2^Cav1	2.01914e-18
Rln3^Grm7	3.49514e-19		Ntn1^Unc5c	7.20848e-19		Ptpn6^Cd300lf	0.0453565
Rln3^Pth1r	2.56452e-18		Ntn3^Cdon	4.16991e-19		Ptpn6^Clec12a	0.0630889
Rln3^Ramp2	1.19996e-18		Ntn3^Neo1	5.66151e-19		Ptpn6^Egfr	2.43364e-18
Rln3^Ramp3	2.41413e-18		Ntn4^Dcc	3.79943e-19		Qdpr^Dysf	9.0706e-56
Rln3^Rxfp1	2.77832e-18		Ntn4^Unc5a	2.76107e-19		Qrfp^P2ry14	0
Rln3^Rxfp3	2.39676e-18		Ntng1^Lrrc4c	3.28862e-19		Qrfp^Qrfpr	1.27848e-18
Rln3^Tshr	2.10978e-18		Ntng2^Lrrc4	2.10075e-19		Rarres2^Ccrl2	2.20887e-18
Rln3^Vipr1	1.87478e-18		Ntng2^Lrrc4c	2.10684e-19		Rarres2^Cmklr1	2.22455e-18
Rps19^C5ar1	0.0234603		Ntrk3^Ptprf	8.67152e-20		Reln^Itga3_Itgb1	1.23459e-18
Rspo1^Fzd8	4.23045e-19		Ntrk3^Ptprs	7.53531e-19		Reln^Lrp8	6.75499e-20
Rspo1^Lgr4	2.25264e-18		Nucb2^Erap1	2.72953e-10		Reln^Vldlr	2.26519e-18
Rspo1^Lgr5	2.18049e-18		Olfm2^Robo2	4.80022e-19		Retn^Cap1	0.0408175
Rspo1^Lgr6	2.13604e-18		Omg^Lingo1	3.21129e-19		Retn^Tlr4	0.0194344
Rspo1^Lrp6	6.28106e-11		Omg^Ngfr	4.49554e-19		Rgma^Bmpr2	2.2685e-18
Rspo1^Rnf43	7.84726e-89		Omg^Rtn4r	5.61672e-19		Rgma^Hfe	2.32941e-18
Rspo1^Znrf3	2.78104e-20		Omg^Rtn4rl1	5.70137e-19		Rgma^Neo1	1.42929e-18
Rspo3^Fzd8	4.74505e-19		Omg^Tnfrsf1b	5.25462e-19		Rgma^Tfr2	1.55078e-18
Rspo3^Lgr4	2.64631e-18		Osm^Il6st_Lifr	1.49407e-12		Rgmb^Bmpr2	9.45805e-13
Rspo3^Lgr5	9.16712e-19		Osm^Il6st_Osmr	2.17841e-217		Rgmb^Neo1	2.45339e-18
Rspo3^Lgr6	6.32998e-19		Oxt^Avpr2	4.4058e-19		Rims1^Cacna1c	2.39632e-18
Rspo3^Lrp6	6.82922e-19		P4hb^Mttp	0.000168654		Rims1^Slc17a7	2.31595e-18
Rspo3^Rnf43	2.09057e-18		Pam^Dpp4	4.12092e-21		Rims1^Slc18a2	2.24691e-18
Rspo3^Sdc4	2.15673e-18		Pam^Fap	4.93378e-19		Rims2^Abca1	1.10688e-18
Rspo3^Znrf3	1.01341e-18		Pcsk9^Aplp2	6.54547e-19		Rln3^Adra2a	1.27295e-19
Rtn4^Cntnap1	4.93251e-19		Pcsk9^Cd36	1.47964e-19		Rln3^Adrb2	7.25185e-165
Rtn4^Gjb2	2.64534e-18		Pcsk9^Cd81	5.6884e-19		Rln3^Gpr84	9.55037e-183
Rtn4^Ngfr	2.24204e-18		Pcsk9^Ldlr	5.01641e-19		Rln3^Grm7	2.23286e-18
Rtn4^Rtn4r	3.66564e-19		Pcsk9^Lrp1	2.18331e-19		Rln3^Pth1r	1.62027e-152
Rtn4^Rtn4rl1	7.68186e-39		Pcsk9^Lrp8	5.27379e-19		Rln3^Ramp2	5.01685e-259
Rtn4^S1pr2	0.0190168		Pcsk9^Sort1	1.48878e-19		Rln3^Ramp3	3.25458e-180
Rtn4^Tnfrsf19	2.12948e-18		Pcsk9^Vldlr	7.81106e-20		Rln3^Rxfp1	2.24085e-18
S100a10^Cftr	2.1391e-18		Pdap1^Pdgfrb	2.75944e-08		Rln3^Tshr	3.77603e-185
S100a10^Htr1b	1.16598e-50		Pdcd1lg2^Pdcd1	1.94135e-49		Rln3^Vipr1	1.67531e-153
S100a1^Ager	9.92508e-19		Pdcd1lg2^Pdcd2	0.00719492		Rps19^C5ar1	0.000966781
S100a1^Ryr1	8.46236e-05		Pdcd1lg2^Rgmb	5.43968e-17		Rspo1^Fzd8	2.32052e-18
S100a1^Ryr2	2.21369e-18		Pdgfa^Pdgfra	1.64749e-19		Rspo1^Lgr4	2.38127e-18
S100a1^Tlr4	0.00194727		Pdgfa^Pdgfrb	3.31763e-17		Rspo1^Lgr5	2.26548e-18
S100a1^Trpm3	2.46805e-18		Pdgfb^Itgav	1.78027e-15		Rspo1^Lgr6	1.72059e-18
S100a4^Ccr5	0.0267841		Pdgfb^Lrp1	4.35375e-20		Rspo1^Lrp6	1.39694e-11
S100a4^Egfr	1.93369e-18		Pdgfb^Pdgfra_Pdgfrb	5.89572e-19		Rspo1^Rnf43	4.68631e-20
S100a4^Erbb2	2.02753e-18		Pdgfb^S1pr1	6.24313e-35		Rspo1^Znrf3	2.2729e-18
S100a4^Erbb3	0.0101022		Pdgfc^Flt1	3.59381e-19		Rspo3^Fzd8	1.89239e-18
S100a8^Ager	8.12817e-19		Pdgfc^Flt4	8.73591e-33		Rspo3^Lgr4	1.8219e-18
S100a8^Cd36	2.59338e-25		Pdgfc^Kdr	9.29432e-33		Rspo3^Lgr5	3.29536e-19
S100a8^Cd68	0.0860047		Pdgfc^Pdgfra	2.42876e-19		Rspo3^Lgr6	2.07574e-18
S100a8^Cd69	0.132649		Pdgfc^Pdgfrb	6.50849e-31		Rspo3^Lrp6	2.62016e-18
S100a8^Itgb2	0.100601		Pdgfd^Pdgfra_Pdgfrb	3.83918e-19		Rspo3^Rnf43	1.88569e-18
S100a8^Tlr4	0.0473817		Pdpn^Clec1b	2.25261e-19		Rspo3^Sdc4	2.38553e-18
S100a9^Ager	2.34675e-18		Penk^Adra2a	3.77929e-19		Rspo3^Znrf3	1.4683e-18
S100a9^Cd36	2.80561e-25		Penk^Grm7	9.88362e-20		Rtn4^Cntnap1	2.27979e-18
S100a9^Cd68	0.0868091		Penk^Ogfr	2.32624e-19		Rtn4^Gjb2	2.13124e-18
S100a9^Itgb2	0.101077		Penk^Oprd1	5.5385e-19		Rtn4^Ngfr	8.31254e-19
S100a9^Tlr4	0.0481937		Penk^Oprl1	2.32918e-19		Rtn4^Rtn4r	2.2053e-18
S100b^Ager	2.57254e-18		Penk^Oprm1	6.15018e-19		Rtn4^Rtn4rl1	0.00530311
Saa1^Adra2a	1.25266e-19		Pf4^Adra2a	3.82307e-19		Rtn4^S1pr2	0.0255467
Saa1^Cd36	3.29712e-77		Pf4^Cxcr3	1.03682e-46		Rtn4^Tnfrsf19	2.33676e-18
Saa1^Fpr1	6.64702e-58		Pf4^Fgfr2	7.13009e-19		S100a10^Htr1b	1.42708e-18
Saa1^Fpr2	1.52918e-48		Pf4^Grm7	1.79882e-19		S100a1^Ager	3.19575e-11
Saa1^Grm7	1.89692e-18		Pf4^Ldlr	2.14805e-13		S100a1^Ryr1	0.0079058
Saa1^Scarb1	1.07348e-41		Pf4^Lrp1	4.52595e-21		S100a1^Ryr2	1.15566e-18
Saa1^Tlr2	1.66441e-42		Pf4^Procr	1.58272e-33		S100a1^Tlr4	1.7751e-13
Saa2^Adra2a	2.52472e-18		Pf4^Sdc2	2.53296e-33		S100a1^Trpm3	6.93889e-19
Saa2^Cd36	8.54631e-62		Pf4^Thbd	3.37031e-21		S100a4^Ccr5	6.50689e-20
Saa2^Fpr1	5.35367e-38		Pgf^Flt1_Kdr	2.63138e-19		S100a4^Egfr	2.21112e-18
Saa2^Fpr2	2.88062e-33		Pgf^Nrp1	2.96569e-19		S100a4^Erbb2	2.07417e-18
Saa2^Grm7	1.53511e-18		Pgf^Nrp2	4.4109e-19		S100a4^Erbb3	3.60058e-08
Saa2^Scarb1	6.02741e-25		Pglyrp1^Trem1	0.121221		S100a8^Ager	5.26251e-07
Saa2^Tlr2	3.13483e-26		Pi16^Mfap3l	3.9774e-19		S100a8^Cd36	0.0230951
Scel^Eng	1.91543e-18		Pi16^Tnfrsf21	4.86411e-22		S100a8^Cd68	0.0740281
Scgb1a1^Lmbr1l	3.2635e-19		Piga^Pigr	4.64117e-19		S100a8^Cd69	0.0946328
Scgb3a1^Marco	1.68729e-18		Pigf^Flt1	0.00788258		S100a8^Itgb2	0.06764
Scgb3a1^Notch3	2.03287e-18		Pkm^Cd44	0.112107		S100a8^Tlr4	7.33067e-07
Sdc2^Ptprj	0.00108186		Plat^Itgam	4.79664e-19		S100a9^Ager	3.08643e-07
Sectm1a^Cd7	1.2215e-49		Plat^Lrp1	1.5429e-19		S100a9^Cd36	0.0237291
Sele^Cd44	0.000114415		Plau^Igf2r	6.97758e-20		S100a9^Cd68	0.0737658
Sele^Ceacam1	0.000191833		Plau^Itga3	3.90458e-19		S100a9^Itgb2	0.0670914
Sele^Ceacam2	2.39953e-18		Plau^Itga5	4.46174e-15		S100a9^Tlr4	3.02105e-07
Sele^Glg1	6.15377e-05		Plau^Itgam	1.84565e-08		S100b^Ager	3.16155e-19
Selplg^Esam	7.96759e-298		Plau^Itgb1	2.18983e-17		Saa1^Adra2a	1.13345e-18
Selplg^Itgam	0.0888016		Plau^Itgb5	3.421e-30		Saa1^Cd36	2.22946e-18
Selplg^Itgb2	0.0892552		Plau^Lrp1	5.9888e-25		Saa1^Fpr1	2.24373e-18
Selplg^Sell	0.113642		Plau^Lrp2	5.4695e-19		Saa1^Fpr2	1.85497e-18
Selplg^Selp	0.0523859		Plau^Plaur	2.33229e-07		Saa1^Grm7	2.39676e-18
Sema3a^Nrp1_Plxna1	2.88708e-18		Plau^St14	7.15622e-48		Saa1^Scarb1	4.74777e-19
Sema3a^Nrp1_Plxna2	1.14051e-18		Plau^Vldlr	1.44929e-40		Saa1^Tlr2	1.13607e-19
Sema3a^Nrp1_Plxna3	3.13171e-18		Plg^F2r	5.34156e-19		Saa2^Adra2a	1.1346e-20
Sema3a^Nrp1_Plxna4	9.31079e-19		Plg^F2rl1	5.09192e-19		Saa2^Cd36	1.50314e-18
Sema3a^Nrp2	2.73806e-18		Plg^F2rl2	4.93016e-19		Saa2^Fpr1	4.97692e-19
Sema3b^Nrp1_Plxna1	2.53869e-18		Plg^F2rl3	5.01599e-19		Saa2^Fpr2	5.00935e-19
Sema3b^Nrp1_Plxna2	2.03666e-18		Plg^F3	1.69701e-19		Saa2^Grm7	2.19524e-18
Sema3b^Nrp1_Plxna3	2.04547e-18		Plg^Flt1	2.29891e-19		Saa2^Scarb1	2.22093e-18
Sema3b^Nrp1_Plxna4	2.67949e-18		Plg^Igf2r	1.62772e-19		Saa2^Tlr2	1.38565e-18
Sema3b^Nrp2_Plxna1	4.07146e-20		Plg^Itga9	7.48442e-19		Scel^Eng	4.93122e-19
Sema3b^Nrp2_Plxna2	1.62216e-18		Plg^Itgam	5.09399e-19		Scgb1a1^Lmbr1l	2.18096e-18
Sema3b^Nrp2_Plxna3	2.1148e-18		Plg^Itgb1	2.83911e-19		Scgb3a1^Marco	2.38148e-18
Sema3b^Nrp2_Plxna4	2.17333e-18		Plg^Itgb2	9.28124e-20		Scgb3a1^Notch3	2.23596e-18
Sema3c^Nrp1_Nrp2_Plxnd1	2.05348e-18		Plg^Pard3	1.58221e-19		Sdc2^Ptprj	0.00311015
Sema3c^Nrp1_Plxna1	2.01375e-18		Plg^Plaur	1.1428e-19		Sectm1a^Cd7	6.02524e-05
Sema3c^Nrp1_Plxna2	2.28872e-18		Plg^Plgrkt	1.44201e-19		Sele^Cd44	5.79488e-23
Sema3c^Nrp1_Plxna3	1.31807e-19		Pltp^Abca1	0.00783878		Sele^Ceacam1	4.70205e-28
Sema3c^Nrp1_Plxna4	2.60207e-18		Podxl2^Sell	3.19264e-20		Sele^Ceacam2	2.3344e-30
Sema3c^Nrp2_Plxna1	2.10843e-18		Pomc^Adra2a	2.03509e-19		Sele^Glg1	7.71345e-23
Sema3c^Nrp2_Plxna2	1.46836e-19		Pomc^Adrb2	8.27561e-17		Selplg^Esam	2.44263e-21
Sema3c^Nrp2_Plxna3	1.98152e-18		Pomc^Gpr84	2.847e-18		Selplg^Itgam	0.0860656
Sema3c^Nrp2_Plxna4	3.86515e-19		Pomc^Grm7	4.82668e-19		Selplg^Itgb2	0.0798239
Sema3d^Nrp1_Plxna1	1.93819e-18		Pomc^Mc1r	1.99863e-19		Selplg^Sell	0.108818
Sema3d^Nrp1_Plxna2	2.1447e-18		Pomc^Mc5r	8.31838e-40		Selplg^Selp	0.00352444
Sema3d^Nrp1_Plxna3	2.30524e-18		Pomc^Mrap	2.40078e-57		Sema3a^Nrp1_Plxna1	2.07741e-18
Sema3d^Nrp1_Plxna4	2.47749e-18		Pomc^Oprd1	4.55507e-19		Sema3a^Nrp1_Plxna2	5.01705e-19
Sema3d^Nrp2_Plxna1	2.35429e-18		Pomc^Oprl1	1.43537e-19		Sema3a^Nrp1_Plxna3	8.08613e-19
Sema3d^Nrp2_Plxna2	1.12914e-18		Pomc^Oprm1	4.38816e-20		Sema3a^Nrp1_Plxna4	2.14377e-18
Sema3d^Nrp2_Plxna3	2.23449e-19		Pomc^Pth1r	7.30331e-31		Sema3a^Nrp2	2.344e-18
Sema3d^Nrp2_Plxna4	2.1821e-18		Pomc^Ramp2	2.46532e-74		Sema3b^Nrp1_Plxna1	2.13e-18
Sema3d^Plxnd1	2.03409e-18		Pomc^Ramp3	5.98503e-63		Sema3b^Nrp1_Plxna2	2.22631e-18
Sema3f^Nrp1	0.000607356		Pomc^Tshr	3.3633e-27		Sema3b^Nrp1_Plxna3	6.13351e-19
Sema3f^Nrp2_Plxna1	2.35114e-18		Pomc^Vipr1	4.07652e-30		Sema3b^Nrp1_Plxna4	2.15245e-18
Sema3f^Nrp2_Plxna2	3.6829e-296		Postn^Itgav_Itgb3	3.60591e-42		Sema3b^Nrp2_Plxna1	1.21735e-18
Sema3f^Nrp2_Plxna3	1.95151e-18		Postn^Itgav_Itgb5	1.12036e-29		Sema3b^Nrp2_Plxna2	2.06443e-18
Sema3f^Nrp2_Plxna4	2.36453e-18		Postn^Ptk7	5.8454e-36		Sema3b^Nrp2_Plxna3	6.99206e-19
Sema3g^Fcgr3	2.06622e-18		Prnd^Rpsa	3.11773e-19		Sema3b^Nrp2_Plxna4	2.22991e-18
Sema3g^Nrp2_Plxna1	2.26932e-18		Proc^Itgam	5.29024e-19		Sema3c^Nrp1_Nrp2_Plxnd1	1.3423e-18
Sema3g^Nrp2_Plxna2	2.04867e-18		Proc^Procr	4.16905e-19		Sema3c^Nrp1_Plxna1	2.10304e-18
Sema3g^Nrp2_Plxna3	1.53408e-18		Proc^Tek	2.14921e-19		Sema3c^Nrp1_Plxna2	1.7011e-18
Sema3g^Nrp2_Plxna4	2.10722e-18		Proc^Thbd	1.94249e-19		Sema3c^Nrp1_Plxna3	2.29482e-18
Sema4a^Nrp1_Plxna1	1.9471e-18		Prok2^Prokr1	1.30445e-19		Sema3c^Nrp1_Plxna4	2.06239e-18
Sema4a^Nrp1_Plxna2	5.59177e-300		Pros1^Axl	1.32121e-43		Sema3c^Nrp2_Plxna1	1.03898e-18
Sema4a^Nrp1_Plxna3	2.51474e-18		Pros1^Mertk	2.49157e-34		Sema3c^Nrp2_Plxna2	9.64982e-19
Sema4a^Nrp1_Plxna4	2.08721e-18		Pros1^Tyro3	4.52125e-19		Sema3c^Nrp2_Plxna3	2.08218e-18
Sema4a^Plxnb2	0.0141638		Prss2^F2r	2.86847e-56		Sema3c^Nrp2_Plxna4	2.44003e-18
Sema4a^Plxnb3	1.67556e-19		Prss2^F2rl1	5.1791e-20		Sema3d^Nrp1_Plxna1	2.10016e-53
Sema4a^Plxnd1	0.0213026		Prss2^F2rl2	1.87147e-19		Sema3d^Nrp1_Plxna2	5.37649e-123
Sema4b^Dcbld2	2.51656e-18		Prss2^F2rl3	9.76428e-45		Sema3d^Nrp1_Plxna3	1.90553e-18
[truncated: 864 more rows]
